# Supplementary material for: Scan-rescan reliability assessment of brain volumetric analysis across scanners and software solutions
Source: Sci Rep. 2025 Aug 14;15:29843. doi: 10.1038/s41598-025-15283-3 (PMC12354914; doi:10.1038/s41598-025-15283-3)
Supplement: Supplementary file 2 — Supplementary Material 2 [file 41598_2025_15283_MOESM2_ESM.xlsx]

## Sheet: assemblynet
ID	Proband	Device	Messung	Spule	Grey Matter (GM) volume cm3	WM total volume cm3	eTIV Intracranial Cavity (IC) volume cm3
Aera3
Proband1_Aera3_Messung1	1	Aera3	Messung1		829.509	502.906	1474.2
Proband2_Aera3_Messung1	2	Aera3	Messung1		722.219	442.312	1350.86
Proband3_Aera3_Messung1	3	Aera3	Messung1		708.744	432.405	1298.97
Proband4_Aera3_Messung1	4	Aera3	Messung1		867.572	536.875	1691.51
Proband5_Aera3_Messung1	5	Aera3	Messung1		793.754	495.653	1504.54
Proband6_Aera3_Messung1	6	Aera3	Messung1		741.63	450.768	1463.09
Proband7_Aera3_Messung1	7	Aera3	Messung1		709.062	433.919	1295.47
Proband8_Aera3_Messung1	8	Aera3	Messung1		868.972	535.267	1691.28
Proband9_Aera3_Messung1	9	Aera3	Messung1		791.242	493.617	1498.94
Proband10_Aera3_Messung1	10	Aera3	Messung1		742.813	453.863	1452.04
Proband11_Aera3_Messung1	11	Aera3	Messung1		820.512	501.658	1467.48
Proband12_Aera3_Messung1	12	Aera3	Messung1		720.66	442.443	1348.39
Proband1_Aera3_Messung2	1	Aera3	Messung2		820.826	497.772	1462
Proband2_Aera3_Messung2	2	Aera3	Messung2		722.782	443.888	1352.39
Proband3_Aera3_Messung2	3	Aera3	Messung2		707.428	433.838	1299.53
Proband4_Aera3_Messung2	4	Aera3	Messung2		871.31	538.918	1692.92
Proband5_Aera3_Messung2	5	Aera3	Messung2		794.926	492.454	1498.96
Proband6_Aera3_Messung2	6	Aera3	Messung2		743.773	451.806	1462.03
Proband7_Aera3_Messung2	7	Aera3	Messung2		711.067	438.869	1303.53
Proband8_Aera3_Messung2	8	Aera3	Messung2		870.355	538.234	1695.7
Proband9_Aera3_Messung2	9	Aera3	Messung2		788.871	492.902	1496.96
Proband10_Aera3_Messung2	10	Aera3	Messung2		739.927	451.79	1454.16
Proband11_Aera3_Messung2	11	Aera3	Messung2		822.637	500.058	1465.61
Proband12_Aera3_Messung2	12	Aera3	Messung2		721.167	442.606	1349.53
Aera
Proband1_Aera_Messung1	1	Aera	Messung1		822.09	498.942	1460.53
Proband2_Aera_Messung1	2	Aera	Messung1		719.75	441.878	1347.88
Proband3_Aera_Messung1	3	Aera	Messung1		705.576	428.886	1295.33
Proband4_Aera_Messung1	4	Aera	Messung1		864.748	534.528	1688.91
Proband5_Aera_Messung1	5	Aera	Messung1		790.822	494	1498.2
Proband6_Aera_Messung1	6	Aera	Messung1		741.813	451.105	1462.21
Proband7_Aera_Messung1	7	Aera	Messung1		711.203	439.113	1306.4
Proband8_Aera_Messung1	8	Aera	Messung1		870.52	537.285	1691.73
Proband9_Aera_Messung1	9	Aera	Messung1		790.914	493.585	1497.02
Proband10_Aera_Messung1	10	Aera	Messung1		743.48	453.095	1464.42
Proband11_Aera_Messung1	11	Aera	Messung1		821.619	502.528	1465.97
Proband12_Aera_Messung1	12	Aera	Messung1		720.977	441.663	1348.79
Proband1_Aera_Messung2	1	Aera	Messung2		825.324	502.426	1470.52
Proband2_Aera_Messung2	2	Aera	Messung2		720.323	442.661	1348.58
Proband3_Aera_Messung2	3	Aera	Messung2		706.965	430.166	1294.68
Proband4_Aera_Messung2	4	Aera	Messung2		865.619	534.432	1689.19
Proband5_Aera_Messung2	5	Aera	Messung2		788.527	493.102	1496.13
Proband6_Aera_Messung2	6	Aera	Messung2		741.439	451.705	1456.99
Proband7_Aera_Messung2	7	Aera	Messung2		709.323	436.732	1304.11
Proband8_Aera_Messung2	8	Aera	Messung2		866.93	534.37	1691.41
Proband9_Aera_Messung2	9	Aera	Messung2		790.442	493.125	1495.73
Proband10_Aera_Messung2	10	Aera	Messung2		741.089	451.248	1456.83
Proband11_Aera_Messung2	11	Aera	Messung2		820.91	502.636	1466.36
Proband12_Aera_Messung2	12	Aera	Messung2		720.072	442.024	1348.37
Avanto
Proband1_Avanto_Messung1	1	Avanto	Messung1		819.858	501.944	1464.72
Proband2_Avanto_Messung1	2	Avanto	Messung1		718.298	440.95	1343.88
Proband3_Avanto_Messung1	3	Avanto	Messung1		702.695	426.284	1291.95
Proband4_Avanto_Messung1	4	Avanto	Messung1		865.277	531.652	1684.12
Proband5_Avanto_Messung1	5	Avanto	Messung1		788.087	493.53	1494.49
Proband6_Avanto_Messung1	6	Avanto	Messung1		736.801	448.244	1458.02
Proband7_Avanto_Messung1	7	Avanto	Messung1		702.723	432.442	1292.83
Proband8_Avanto_Messung1	8	Avanto	Messung1		860.708	531.441	1676.6
Proband9_Avanto_Messung1	9	Avanto	Messung1		784.142	489.063	1487.74
Proband10_Avanto_Messung1	10	Avanto	Messung1		736.387	447.781	1450.06
Proband11_Avanto_Messung1	11	Avanto	Messung1		815.094	497.411	1456.3
Proband12_Avanto_Messung1	12	Avanto	Messung1		715.35	437.714	1340.2
Proband1_Avanto_Messung2	1	Avanto	Messung2		819.499	499.53	1462.65
Proband2_Avanto_Messung2	2	Avanto	Messung2		717.112	439.561	1342.75
Proband3_Avanto_Messung2	3	Avanto	Messung2		703.659	427.355	1292.37
Proband4_Avanto_Messung2	4	Avanto	Messung2		867.415	533.022	1684.52
Proband5_Avanto_Messung2	5	Avanto	Messung2		789.112	493.631	1494.68
Proband6_Avanto_Messung2	6	Avanto	Messung2		737.317	448.448	1455.99
Proband7_Avanto_Messung2	7	Avanto	Messung2		701.373	431.761	1290.74
Proband8_Avanto_Messung2	8	Avanto	Messung2		857.919	530.129	1673.54
Proband9_Avanto_Messung2	9	Avanto	Messung2		785.698	489.544	1489.13
Proband10_Avanto_Messung2	10	Avanto	Messung2		736.99	447.046	1452.58
Proband11_Avanto_Messung2	11	Avanto	Messung2		816.801	497.695	1458.7
Proband12_Avanto_Messung2	12	Avanto	Messung2		714.695	437.192	1339.87
Prisma
Proband1_Prisma_Messung1	1	Prisma	Messung1		827.823	487.951	1472.59
Proband2_Prisma_Messung1	2	Prisma	Messung1		729.718	436.313	1351.19
Proband3_Prisma_Messung1	3	Prisma	Messung1		712.329	424.795	1305.08
Proband4_Prisma_Messung1	4	Prisma	Messung1		873.559	522.614	1683.49
Proband5_Prisma_Messung1	5	Prisma	Messung1		795.902	482.16	1494.52
Proband6_Prisma_Messung1	6	Prisma	Messung1		750.161	443.554	1464
Proband7_Prisma_Messung1	7	Prisma	Messung1		718.543	426.137	1307.63
Proband8_Prisma_Messung1	8	Prisma	Messung1		872.274	519.903	1681.6
Proband9_Prisma_Messung1	9	Prisma	Messung1		790.826	477.302	1491.47
Proband10_Prisma_Messung1	10	Prisma	Messung1		745.742	439.978	1464.11
Proband11_Prisma_Messung1	11	Prisma	Messung1		826.33	488.784	1468.03
Proband12_Prisma_Messung1	12	Prisma	Messung1		727.716	433.729	1350.42
Proband1_Prisma_Messung2	1	Prisma	Messung2		823.885	485.457	1471.34
Proband2_Prisma_Messung2	2	Prisma	Messung2		729.266	435.069	1350.75
Proband3_Prisma_Messung2	3	Prisma	Messung2		710.328	422.943	1304.1
Proband4_Prisma_Messung2	4	Prisma	Messung2		872.992	519.321	1680.07
Proband5_Prisma_Messung2	5	Prisma	Messung2		797.374	483.133	1495.53
Proband6_Prisma_Messung2	6	Prisma	Messung2		744.89	438.995	1458.27
Proband7_Prisma_Messung2	7	Prisma	Messung2		715.682	427.324	1308.4
Proband8_Prisma_Messung2	8	Prisma	Messung2		871.262	519.441	1679.06
Proband9_Prisma_Messung2	9	Prisma	Messung2		790.506	476.313	1491.26
Proband10_Prisma_Messung2	10	Prisma	Messung2		745.79	437.854	1462.25
Proband11_Prisma_Messung2	11	Prisma	Messung2		827.525	488.953	1469.65
Proband12_Prisma_Messung2	12	Prisma	Messung2		727.866	431.687	1351.37
Proband1_Prisma_Messung3
Proband2_Prisma_Messung3	2	Prisma	Messung3		727.749	435.023	1349.97
Proband3_Prisma_Messung3_64Spule	3	Prisma	Messung3	64	711.233	417.428	1304.36
Proband4_Prisma_Messung3	4	Prisma	Messung3		881.429	521.367	1684.67
Proband5_Prisma_Messung3_64Spule	5	Prisma	Messung3	64	796.311	479.006	1494.16
Proband6_Prisma_Messung3_64Spule	6	Prisma	Messung3	64	751.664	442.209	1473.23
Proband7_Prisma_64_Messung3	7	Prisma	Messung3	64	715.385	427.583	1306.14
Proband8_Prisma_64_Messung3	8	Prisma	Messung3	64	864.848	516.024	1677.68
Proband9_Prisma_64_Messung3	9	Prisma	Messung3	64	789.483	477.504	1490.89
Proband10_Prisma_64_Messung3	10	Prisma	Messung3	64	744.535	438.981	1463.02
Proband11_Prisma_64_Messung3	11	Prisma	Messung3	64	822.534	489.614	1465.98
Proband12_Prisma_64_Messung3	12	Prisma	Messung3	64	725.652	433.08	1349.25
Proband1_Prisma_Messung4
Proband2_Prisma_Messung4	2	Prisma	Messung4		730.085	433.661	1349.81
Proband3_Prisma_Messung4_64Spule	3	Prisma	Messung4	64	712.726	421.97	1305.55
Proband4_Prisma_Messung4	4	Prisma	Messung4		876.763	514.228	1679.84
Proband5_Prisma_Messung4_64Spule	5	Prisma	Messung4	64	794.745	480.252	1494.99
Proband6_Prisma_Messung4_64Spule	6	Prisma	Messung4	64	744.976	435.443	1461.44
Proband7_Prisma_64_Messung4	7	Prisma	Messung4	64	716.004	426.891	1306.15
Proband8_Prisma_64_Messung4	8	Prisma	Messung4	64	868.273	518.65	1679.05
Proband9_Prisma_64_Messung4	9	Prisma	Messung4	64	791.856	479.083	1491.24
Proband10_Prisma_64_Messung4	10	Prisma	Messung4	64	743.78	435.292	1456.97
Proband11_Prisma_64_Messung4	11	Prisma	Messung4	64	825.917	492.272	1467.32
Proband12_Prisma_64_Messung4	12	Prisma	Messung4	64	727.42	431.572	1349.29
Vida
Proband1_Vida_Messung1	1	Vida	Messung1		820.255	487.894	1458.76
Proband2_Vida_Messung1	2	Vida	Messung1		716.472	429.423	1334.6
Proband3_Vida_Messung1	3	Vida	Messung1		703.527	422.064	1291.79
Proband4_Vida_Messung1	4	Vida	Messung1		857.516	518.963	1665.9
Proband5_Vida_Messung1	5	Vida	Messung1		777.654	475.434	1477.62
Proband6_Vida_Messung1	6	Vida	Messung1		736.825	438.935	1449.94
Proband7_Vida_Messung1	7	Vida	Messung1		708.498	425.891	1294.53
Proband8_Vida_Messung1	8	Vida	Messung1		857.148	517.779	1662.74
Proband9_Vida_Messung1	9	Vida	Messung1		780.339	474.835	1476.94
Proband10_Vida_Messung1	10	Vida	Messung1		735.005	436.486	1443.26
Proband11_Vida_Messung1	11	Vida	Messung1		810.828	484.337	1449.59
Proband12_Vida_Messung1	12	Vida	Messung1		714.6	428.545	1332.24
Proband1_Vida_Messung2	1	Vida	Messung2		819.768	489.154	1459.59
Proband2_Vida_Messung2	2	Vida	Messung2		717.126	429.189	1335.18
Proband3_Vida_Messung2	3	Vida	Messung2		702.818	420.973	1290.4
Proband4_Vida_Messung2	4	Vida	Messung2		855.493	518.673	1665.19
Proband5_Vida_Messung2	5	Vida	Messung2		777.716	476.659	1476.57
Proband6_Vida_Messung2	6	Vida	Messung2		729.949	432.166	1437.9
Proband7_Vida_Messung2	7	Vida	Messung2		705.275	425.516	1292.03
Proband8_Vida_Messung2	8	Vida	Messung2		858.487	517.895	1662.77
Proband9_Vida_Messung2	9	Vida	Messung2		775.56	473.732	1474.29
Proband10_Vida_Messung2	10	Vida	Messung2		727.837	431.95	1440.62
Proband11_Vida_Messung2	11	Vida	Messung2		811.234	483.85	1449.39
Proband12_Vida_Messung2	12	Vida	Messung2		713.804	426.642	1332.02
Vida fit
Proband1_Vidafit_Messung1	1	Vidafit	Messung1		833.306	487.294	1470.1
Proband2_Vidafit_Messung1	2	Vidafit	Messung1		731.04	434.2	1348.3
Proband3_Vidafit_Messung1	3	Vidafit	Messung1		709.215	421.07	1300.77
Proband4_Vidafit_Messung1	4	Vidafit	Messung1		871.257	523.279	1675.64
Proband5_Vidafit_Messung1	5	Vidafit	Messung1		794.25	481.258	1489.55
Proband6_Vidafit_Messung1	6	Vidafit	Messung1		740.822	433.822	1450.86
Proband7_Vidafit_Messung1	7	Vidafit	Messung1		714.597	422.726	1301.07
Proband8_Vidafit_Messung1	8	Vidafit	Messung1		861.61	512.303	1672.81
Proband9_Vidafit_Messung1	9	Vidafit	Messung1		793.327	480.949	1486.35
Proband10_Vidafit_Messung1	10	Vidafit	Messung1		749.08	440.158	1466.29
Proband11_Vidafit_Messung1	11	Vidafit	Messung1		828.619	489.853	1467.82
Proband12_Vidafit_Messung1	12	Vidafit	Messung1		726.562	429.738	1345.66
Proband1_Vidafit_Messung2	1	Vidafit	Messung2		830.043	488.201	1469.7
Proband2_Vidafit_Messung2	2	Vidafit	Messung2		730.856	432.919	1348.71
Proband3_Vidafit_Messung2	3	Vidafit	Messung2		711.323	417.376	1298.96
Proband4_Vidafit_Messung2	4	Vidafit	Messung2		865.109	517.593	1674.27
Proband5_Vidafit_Messung2	5	Vidafit	Messung2		792.993	479.779	1488.83
Proband6_Vidafit_Messung2	6	Vidafit	Messung2		750.992	440.793	1466.71
Proband7_Vidafit_Messung2	7	Vidafit	Messung2		715.238	423.003	1300.36
Proband8_Vidafit_Messung2	8	Vidafit	Messung2		867.069	519.164	1672.29
Proband9_Vidafit_Messung2	9	Vidafit	Messung2		792.711	480.72	1485.62
Proband10_Vidafit_Messung2	10	Vidafit	Messung2		748.646	439.494	1460.08
Proband11_Vidafit_Messung2	11	Vidafit	Messung2		828.825	487.171	1468.01
Proband12_Vidafit_Messung2	12	Vidafit	Messung2		725.727	429.748	1346.65
Proband1_Vidafit_Messung3
Proband2_Vidafit_Messung3_64Spule	2	Vidafit	Messung3	64	731.175	432.945	1347.44
Proband3_Vidafit_Messung3_64Spule	3	Vidafit	Messung3	64	710.105	419.481	1298.47
Proband4_Vidafit_Messung3	4	Vidafit	Messung3		880.279	525.037	1676.6
Proband5_Vidafit_Messung3	5	Vidafit	Messung3		795.952	482.49	1489.3
Proband6_Vidafit_Messung3	6	Vidafit	Messung3		751.838	441.249	1462.18
Proband7_Vidafit_64_Messung3	7	Vidafit	Messung3	64	715.982	421.867	1300.78
Proband8_Vidafit_64_Messung3	8	Vidafit	Messung3	64	872.512	520.37	1674.88
Proband9_Vidafit_64_Messung3	9	Vidafit	Messung3	64	791.191	475.621	1481.62
Proband10_Vidafit_64_Messung3	10	Vidafit	Messung3	64	746.016	438.071	1453.01
Proband11_Vidafit_64_Messung3	11	Vidafit	Messung3	64	819.9	486.118	1462.57
Proband12_Vidafit_Messung3	12	Vidafit	Messung3		726.108	428.667	1343.88
Proband1_Vidafit_Messung4
Proband2_Vidafit_Messung4_64Spule	2	Vidafit	Messung4	64	733.548	432.36	1348.44
Proband3_Vidafit_Messung4_64Spule	3	Vidafit	Messung4	64	711.916	420.207	1300.97
Proband4_Vidafit_Messung4	4	Vidafit	Messung4		874.333	522.537	1676.75
Proband5_Vidafit_Messung4	5	Vidafit	Messung4		795.89	483.119	1489.58
Proband6_Vidafit_Messung4	6	Vidafit	Messung4		747.209	439.038	1458.63
Proband7_Vidafit_64_Messung4	7	Vidafit	Messung4	64	715.477	422.563	1302.05
Proband8_Vidafit_64_Messung4	8	Vidafit	Messung4	64	873.662	520.961	1672.92
Proband9_Vidafit_64_Messung4	9	Vidafit	Messung4	64	792.262	479.419	1485.36
Proband10_Vidafit_64_Messung4	10	Vidafit	Messung4	64	748.461	442.22	1461.76
Proband11_Vidafit_64_Messung4	11	Vidafit	Messung4	64	827.674	490.002	1467.66
Proband12_Vidafit_64_Messung4	12	Vidafit	Messung4	64	726.173	430.823	1345.83

## Sheet: vol2brain
ID	Proband	Device	Messung	Spule	Grey Matter (GM) volume cm3	WM total volume cm3	eTIV Intracranial Cavity (IC) volume cm3
Aera3
Proband1_Aera3_Messung1	1	Aera3	Messung1		791.902	520.88	1458.86
Proband2_Aera3_Messung1	2	Aera3	Messung1		667.605	467.53	1339.01
Proband3_Aera3_Messung1	3	Aera3	Messung1		665.285	449.957	1283.87
Proband4_Aera3_Messung1	4	Aera3	Messung1		773.444	622.524	1666.39
Proband5_Aera3_Messung1	5	Aera3	Messung1		713.379	554.19	1490.72
Proband6_Aera3_Messung1	6	Aera3	Messung1		661.765	516.769	1448.88
Proband7_Aera3_Messung1	7	Aera3	Messung1		671.326	436.101	1276.56
Proband8_Aera3_Messung1	8	Aera3	Messung1		762.157	617.116	1661.4
Proband9_Aera3_Messung1	9	Aera3	Messung1		714.695	536.723	1482.04
Proband10_Aera3_Messung1	10	Aera3	Messung1		671.527	496.887	1451.98
Proband11_Aera3_Messung1	11	Aera3	Messung1		793.195	512.029	1452.43
Proband12_Aera3_Messung1	12	Aera3	Messung1		659.452	502.337	1337.08
Proband1_Aera3_Messung2	1	Aera3	Messung2		793.218	509.159	1445.97
Proband2_Aera3_Messung2	2	Aera3	Messung2		663.57	498.95	1342.5
Proband3_Aera3_Messung2	3	Aera3	Messung2		662.549	454.015	1284.23
Proband4_Aera3_Messung2	4	Aera3	Messung2		766.439	648.901	1669.69
Proband5_Aera3_Messung2	5	Aera3	Messung2		714.264	518.581	1477.14
Proband6_Aera3_Messung2	6	Aera3	Messung2		664.76	504.464	1449.65
Proband7_Aera3_Messung2	7	Aera3	Messung2		667.826	455.295	1289.05
Proband8_Aera3_Messung2	8	Aera3	Messung2		775.405	626.146	1669.25
Proband9_Aera3_Messung2	9	Aera3	Messung2		721.978	522.102	1478.47
Proband10_Aera3_Messung2	10	Aera3	Messung2		663.342	505.691	1450.64
Proband11_Aera3_Messung2	11	Aera3	Messung2		781.857	541.586	1454.5
Proband12_Aera3_Messung2	12	Aera3	Messung2		659.786	470.757	1335.9
Aera
Proband1_Aera_Messung1	1	Aera	Messung1		792.655	516.604	1447.18
Proband2_Aera_Messung1	2	Aera	Messung1		660.48	495.718	1338.11
Proband3_Aera_Messung1	3	Aera	Messung1		653.391	458.342	1278.39
Proband4_Aera_Messung1	4	Aera	Messung1		758.968	635.191	1657.49
Proband5_Aera_Messung1	5	Aera	Messung1		703.318	573.32	1484.06
Proband6_Aera_Messung1	6	Aera	Messung1		661.427	517.22	1441.49
Proband7_Aera_Messung1	7	Aera	Messung1		669.366	456.839	1291.38
Proband8_Aera_Messung1	8	Aera	Messung1		759.479	629.774	1664.62
Proband9_Aera_Messung1	9	Aera	Messung1		709.067	560.35	1484.49
Proband10_Aera_Messung1	10	Aera	Messung1		668.375	492.344	1446.85
Proband11_Aera_Messung1	11	Aera	Messung1		783.292	531.013	1453.94
Proband12_Aera_Messung1	12	Aera	Messung1		666.206	465.19	1333.8
Proband1_Aera_Messung2	1	Aera	Messung2		799.99	519.371	1458.23
Proband2_Aera_Messung2	2	Aera	Messung2		663.553	446.662	1329.75
Proband3_Aera_Messung2	3	Aera	Messung2		656.627	463.908	1278.95
Proband4_Aera_Messung2	4	Aera	Messung2		752.896	634.252	1657.39
Proband5_Aera_Messung2	5	Aera	Messung2		711.969	533.338	1479.35
Proband6_Aera_Messung2	6	Aera	Messung2		663.937	505.332	1448.43
Proband7_Aera_Messung2	7	Aera	Messung2		661.411	472.884	1288.78
Proband8_Aera_Messung2	8	Aera	Messung2		766.666	625.374	1663.93
Proband9_Aera_Messung2	9	Aera	Messung2		706.556	567.636	1484.97
Proband10_Aera_Messung2	10	Aera	Messung2		665.258	502.999	1444.03
Proband11_Aera_Messung2	11	Aera	Messung2		801.12	487.993	1444.99
Proband12_Aera_Messung2	12	Aera	Messung2		666.15	472.799	1338.19
Avanto
Proband1_Avanto_Messung1	1	Avanto	Messung1		793.496	491.409	1442.75
Proband2_Avanto_Messung1	2	Avanto	Messung1		657.98	410.844	1334.78
Proband3_Avanto_Messung1	3	Avanto	Messung1		652.58	447.529	1274.08
Proband4_Avanto_Messung1	4	Avanto	Messung1		756.639	622.745	1650.84
Proband5_Avanto_Messung1	5	Avanto	Messung1		699.262	579.114	1479.95
Proband6_Avanto_Messung1	6	Avanto	Messung1		657.81	508.777	1450.78
Proband7_Avanto_Messung1	7	Avanto	Messung1		662.802	430.541	1272.41
Proband8_Avanto_Messung1	8	Avanto	Messung1		768.265	612.896	1652.74
Proband9_Avanto_Messung1	9	Avanto	Messung1		702.296	561.314	1476.7
Proband10_Avanto_Messung1	10	Avanto	Messung1		657.2	506.474	1436.91
Proband11_Avanto_Messung1	11	Avanto	Messung1		787.32	513.183	1443.45
Proband12_Avanto_Messung1	12	Avanto	Messung1		658.72	489.17	1328
Proband1_Avanto_Messung2	1	Avanto	Messung2		791.483	516.184	1450.76
Proband2_Avanto_Messung2	2	Avanto	Messung2		656.767	459.031	1328.81
Proband3_Avanto_Messung2	3	Avanto	Messung2		663.505	444.156	1277.58
Proband4_Avanto_Messung2	4	Avanto	Messung2		757.717	617.716	1649.44
Proband5_Avanto_Messung2	5	Avanto	Messung2		719.245	518.355	1474.14
Proband6_Avanto_Messung2	6	Avanto	Messung2		660.639	509.453	1440.2
Proband7_Avanto_Messung2	7	Avanto	Messung2		658.211	449.267	1275.56
Proband8_Avanto_Messung2	8	Avanto	Messung2		765.998	607.487	1648.28
Proband9_Avanto_Messung2	9	Avanto	Messung2		716.9	508.551	1467.12
Proband10_Avanto_Messung2	10	Avanto	Messung2		655.601	511.825	1430.86
Proband11_Avanto_Messung2	11	Avanto	Messung2		800.726	466.185	1431.87
Proband12_Avanto_Messung2	12	Avanto	Messung2		660.774	464.37	1328.23
Prisma
Proband1_Prisma_Messung1	1	Prisma	Messung1		784.751	517.972	1449.13
Proband2_Prisma_Messung1	2	Prisma	Messung1		682.172	455.967	1336.07
Proband3_Prisma_Messung1	3	Prisma	Messung1		666.873	463.537	1285.92
Proband4_Prisma_Messung1	4	Prisma	Messung1		776.956	612.988	1651.2
Proband5_Prisma_Messung1	5	Prisma	Messung1		715.269	518.222	1471.7
Proband6_Prisma_Messung1	6	Prisma	Messung1		671.318	508.408	1443.96
Proband7_Prisma_Messung1	7	Prisma	Messung1		673.662	473.066	1291.48
Proband8_Prisma_Messung1	8	Prisma	Messung1		780.933	602.191	1648.4
Proband9_Prisma_Messung1	9	Prisma	Messung1		707.128	555.694	1475.92
Proband10_Prisma_Messung1	10	Prisma	Messung1		669.167	481.93	1444.84
Proband11_Prisma_Messung1	11	Prisma	Messung1		798.191	506.931	1450.35
Proband12_Prisma_Messung1	12	Prisma	Messung1		670.689	481.764	1336.31
Proband1_Prisma_Messung2	1	Prisma	Messung2		778.846	510.808	1447.91
Proband2_Prisma_Messung2	2	Prisma	Messung2		672.806	437.549	1327.46
Proband3_Prisma_Messung2	3	Prisma	Messung2		665.79	466.005	1284.22
Proband4_Prisma_Messung2	4	Prisma	Messung2		779.62	612.415	1654.89
Proband5_Prisma_Messung2	5	Prisma	Messung2		716.964	505.064	1468.9
Proband6_Prisma_Messung2	6	Prisma	Messung2		672.743	490.501	1442.8
Proband7_Prisma_Messung2	7	Prisma	Messung2		669.595	457.455	1288.8
Proband8_Prisma_Messung2	8	Prisma	Messung2		771.725	621.572	1649.78
Proband9_Prisma_Messung2	9	Prisma	Messung2		704.068	529.068	1470.79
Proband10_Prisma_Messung2	10	Prisma	Messung2		659.844	482.001	1420.91
Proband11_Prisma_Messung2	11	Prisma	Messung2		788.124	520.359	1452.9
Proband12_Prisma_Messung2	12	Prisma	Messung2		667.421	482.034	1337.1
Proband1_Prisma_Messung3
Proband2_Prisma_Messung3	2	Prisma	Messung3		670.506	443.876	1328.08
Proband3_Prisma_Messung3_64Spule	3	Prisma	Messung3	64	663.307	426.391	1277.1
Proband4_Prisma_Messung3	4	Prisma	Messung3		776.387	614.669	1650.49
Proband5_Prisma_Messung3_64Spule	5	Prisma	Messung3	64	720.133	529.819	1474.36
Proband6_Prisma_Messung3_64Spule	6	Prisma	Messung3	64	673.103	493.336	1438.07
Proband7_Prisma_64_Messung3	7	Prisma	Messung3	64	667.178	470.832	1287.09
Proband8_Prisma_64_Messung3	8	Prisma	Messung3	64	778.419	595.996	1649.08
Proband9_Prisma_64_Messung3	9	Prisma	Messung3	64	709.201	511.644	1466.41
Proband10_Prisma_64_Messung3	10	Prisma	Messung3	64	665.658	483.674	1436.82
Proband11_Prisma_64_Messung3	11	Prisma	Messung3	64	784.265	517.284	1446.9
Proband12_Prisma_64_Messung3	12	Prisma	Messung3	64	665.585	486.244	1338.52
Proband1_Prisma_Messung4
Proband2_Prisma_Messung4	2	Prisma	Messung4		670.414	482.586	1337.38
Proband3_Prisma_Messung4_64Spule	3	Prisma	Messung4	64	665.786	465.122	1286.86
Proband4_Prisma_Messung4	4	Prisma	Messung4		784.419	574.403	1645.48
Proband5_Prisma_Messung4_64Spule	5	Prisma	Messung4	64	709.497	568.024	1480.56
Proband6_Prisma_Messung4_64Spule	6	Prisma	Messung4	64	684.448	465.993	1441.81
Proband7_Prisma_64_Messung4	7	Prisma	Messung4	64	671.303	450.139	1285.48
Proband8_Prisma_64_Messung4	8	Prisma	Messung4	64	771.173	609.768	1648.67
Proband9_Prisma_64_Messung4	9	Prisma	Messung4	64	702.065	500.592	1461.44
Proband10_Prisma_64_Messung4	10	Prisma	Messung4	64	673.349	486.718	1439.82
Proband11_Prisma_64_Messung4	11	Prisma	Messung4	64	787.161	533.106	1452.5
Proband12_Prisma_64_Messung4	12	Prisma	Messung4	64	672.374	469.474	1337.97
Vida
Proband1_Vida_Messung1	1	Vida	Messung1		784.134	509.458	1440.58
Proband2_Vida_Messung1	2	Vida	Messung1		657.443	472.21	1320.61
Proband3_Vida_Messung1	3	Vida	Messung1		654.343	415.189	1261.2
Proband4_Vida_Messung1	4	Vida	Messung1		759.037	601.613	1630.52
Proband5_Vida_Messung1	5	Vida	Messung1		700.767	512.073	1457.45
Proband6_Vida_Messung1	6	Vida	Messung1		663.083	474.001	1423.96
Proband7_Vida_Messung1	7	Vida	Messung1		665.097	460.874	1277.86
Proband8_Vida_Messung1	8	Vida	Messung1		768.149	588.455	1630.98
Proband9_Vida_Messung1	9	Vida	Messung1		705.202	504.803	1453.64
Proband10_Vida_Messung1	10	Vida	Messung1		662.404	470.699	1406.84
Proband11_Vida_Messung1	11	Vida	Messung1		770.194	506.334	1425.3
Proband12_Vida_Messung1	12	Vida	Messung1		655.293	469.341	1320.19
Proband1_Vida_Messung2	1	Vida	Messung2		783.767	511.665	1442.17
Proband2_Vida_Messung2	2	Vida	Messung2		657.947	474.058	1323.04
Proband3_Vida_Messung2	3	Vida	Messung2		653.898	452.305	1274.23
Proband4_Vida_Messung2	4	Vida	Messung2		762.136	590.115	1634.9
Proband5_Vida_Messung2	5	Vida	Messung2		687.163	547.365	1460.44
Proband6_Vida_Messung2	6	Vida	Messung2		661.205	472.959	1421.24
Proband7_Vida_Messung2	7	Vida	Messung2		658.238	452.812	1277.3
Proband8_Vida_Messung2	8	Vida	Messung2		761.158	586.01	1630.48
Proband9_Vida_Messung2	9	Vida	Messung2		701.94	508.144	1453.55
Proband10_Vida_Messung2	10	Vida	Messung2		658.148	465.222	1417.32
Proband11_Vida_Messung2	11	Vida	Messung2		773.205	507.143	1427.06
Proband12_Vida_Messung2	12	Vida	Messung2		654.283	475.283	1317.8
Vida fit
Proband1_Vidafit_Messung1	1	Vidafit	Messung1		803.579	513.96	1448.87
Proband2_Vidafit_Messung1	2	Vidafit	Messung1		680.202	443.513	1324.43
Proband3_Vidafit_Messung1	3	Vidafit	Messung1		664.629	463.137	1281.79
Proband4_Vidafit_Messung1	4	Vidafit	Messung1		781.754	562.737	1634.52
Proband5_Vidafit_Messung1	5	Vidafit	Messung1		723.133	511.069	1464.7
Proband6_Vidafit_Messung1	6	Vidafit	Messung1		680.341	478.753	1438.19
Proband7_Vidafit_Messung1	7	Vidafit	Messung1		675.401	465.975	1282.26
Proband8_Vidafit_Messung1	8	Vidafit	Messung1		789.019	548.853	1632.82
Proband9_Vidafit_Messung1	9	Vidafit	Messung1		724.059	516.917	1462.7
Proband10_Vidafit_Messung1	10	Vidafit	Messung1		662.371	494.431	1427.65
Proband11_Vidafit_Messung1	11	Vidafit	Messung1		810.142	454.231	1425.16
Proband12_Vidafit_Messung1	12	Vidafit	Messung1		669.078	473.24	1328.69
Proband1_Vidafit_Messung2	1	Vidafit	Messung2		788.736	462.26	1427.48
Proband2_Vidafit_Messung2	2	Vidafit	Messung2		675.401	479.494	1334.64
Proband3_Vidafit_Messung2	3	Vidafit	Messung2		668.843	429.992	1272.01
Proband4_Vidafit_Messung2	4	Vidafit	Messung2		780.304	608.472	1646.77
Proband5_Vidafit_Messung2	5	Vidafit	Messung2		713.084	550.053	1467.64
Proband6_Vidafit_Messung2	6	Vidafit	Messung2		679.886	481.519	1439.11
Proband7_Vidafit_Messung2	7	Vidafit	Messung2		678.63	438.274	1278.73
Proband8_Vidafit_Messung2	8	Vidafit	Messung2		781.846	599.749	1644.72
Proband9_Vidafit_Messung2	9	Vidafit	Messung2		717.42	501.07	1456.94
Proband10_Vidafit_Messung2	10	Vidafit	Messung2		674.101	477.465	1434.94
Proband11_Vidafit_Messung2	11	Vidafit	Messung2		805.934	498.427	1445.07
Proband12_Vidafit_Messung2	12	Vidafit	Messung2		676.329	464.14	1331.8
Proband1_Vidafit_Messung3
Proband2_Vidafit_Messung3_64Spule	2	Vidafit	Messung3	64	678.622	446.235	1325.4
Proband3_Vidafit_Messung3_64Spule	3	Vidafit	Messung3	64	668.49	463.255	1278.71
Proband4_Vidafit_Messung3	4	Vidafit	Messung3		785.163	559.418	1630.37
Proband5_Vidafit_Messung3	5	Vidafit	Messung3		731.016	508.961	1462.32
Proband6_Vidafit_Messung3	6	Vidafit	Messung3		673.533	486.968	1436.35
Proband7_Vidafit_64_Messung3	7	Vidafit	Messung3	64	675.598	466.61	1284.04
Proband8_Vidafit_64_Messung3	8	Vidafit	Messung3	64	778.08	604.8	1639.57
Proband9_Vidafit_64_Messung3	9	Vidafit	Messung3	64	711.573	513.63	1456.14
Proband10_Vidafit_64_Messung3	10	Vidafit	Messung3	64	673.417	482.545	1427.35
Proband11_Vidafit_64_Messung3	11	Vidafit	Messung3	64	814.529	449.505	1425.37
Proband12_Vidafit_Messung3	12	Vidafit	Messung3		669.888	439.8	1318.74
Proband1_Vidafit_Messung4
Proband2_Vidafit_Messung4_64Spule	2	Vidafit	Messung4	64	680.904	483.446	1335.8
Proband3_Vidafit_Messung4_64Spule	3	Vidafit	Messung4	64	671.994	424.466	1271.26
Proband4_Vidafit_Messung4	4	Vidafit	Messung4		788.899	613.138	1653.48
Proband5_Vidafit_Messung4	5	Vidafit	Messung4		724.609	517.37	1464.71
Proband6_Vidafit_Messung4	6	Vidafit	Messung4		670.914	500.282	1437.61
Proband7_Vidafit_64_Messung4	7	Vidafit	Messung4	64	673.087	467.094	1286.26
Proband8_Vidafit_64_Messung4	8	Vidafit	Messung4	64	793.617	592.924	1646.39
Proband9_Vidafit_64_Messung4	9	Vidafit	Messung4	64	726.601	505.983	1459.26
Proband10_Vidafit_64_Messung4	10	Vidafit	Messung4	64	668.26	502.387	1430.79
Proband11_Vidafit_64_Messung4	11	Vidafit	Messung4	64	792.71	508.783	1445.48
Proband12_Vidafit_64_Messung4	12	Vidafit	Messung4	64	671.567	479.401	1328.98

## Sheet: fastsurfer
ID	Proband	Device	Messung	Spule	Grey Matter (GM) volume cm3	Total WM	eTIV Intracranial Cavity (IC) volume cm3
Aera3
Proband1_Aera3_Messung1	1	Aera3	Messung1		713.612	525.371	1197.08
Proband2_Aera3_Messung1	2	Aera3	Messung1		598.921	497.477	1339.97
Proband3_Aera3_Messung1	3	Aera3	Messung1		585.905	486.068	1206.24
Proband4_Aera3_Messung1	4	Aera3	Messung1		696.501	632.221	1666.96
Proband5_Aera3_Messung1	5	Aera3	Messung1		639.803	579.84	1605.8
Proband6_Aera3_Messung1	6	Aera3	Messung1		599.756	519.825	1359.32
Proband7_Aera3_Messung1	7	Aera3	Messung1		579.56	487.32	1117.41
Proband8_Aera3_Messung1	8	Aera3	Messung1		693.189	638.881	1594.67
Proband9_Aera3_Messung1	9	Aera3	Messung1		644.397	574.341	1555.47
Proband10_Aera3_Messung1	10	Aera3	Messung1		599.393	511.844	1427.57
Proband11_Aera3_Messung1	11	Aera3	Messung1		698.643	531.019	1175.11
Proband12_Aera3_Messung1	12	Aera3	Messung1		596.24	496.836	1341.46
Proband1_Aera3_Messung2	1	Aera3	Messung2		705.528	521.053	1184.74
Proband2_Aera3_Messung2	2	Aera3	Messung2		596.617	497.162	1348.98
Proband3_Aera3_Messung2	3	Aera3	Messung2		588.937	483.587	1220.68
Proband4_Aera3_Messung2	4	Aera3	Messung2		685.988	643.231	1620.67
Proband5_Aera3_Messung2	5	Aera3	Messung2		657.828	555.317	1622.57
Proband6_Aera3_Messung2	6	Aera3	Messung2		589.5	527.907	1265.39
Proband7_Aera3_Messung2	7	Aera3	Messung2		596.602	486.733	1075.24
Proband8_Aera3_Messung2	8	Aera3	Messung2		689.658	643.886	1648.53
Proband9_Aera3_Messung2	9	Aera3	Messung2		654.657	562.101	1629.26
Proband10_Aera3_Messung2	10	Aera3	Messung2		610.238	511.795	1412.36
Proband11_Aera3_Messung2	11	Aera3	Messung2		690.037	528.411	1181.11
Proband12_Aera3_Messung2	12	Aera3	Messung2		597.071	496.718	1346.34
Aera
Proband1_Aera_Messung1	1	Aera	Messung1		698.004	525.731	1172.73
Proband2_Aera_Messung1	2	Aera	Messung1		597.428	495.062	1344.5
Proband3_Aera_Messung1	3	Aera	Messung1		576.152	479.089	1196.2
Proband4_Aera_Messung1	4	Aera	Messung1		697.008	632.555	1694.76
Proband5_Aera_Messung1	5	Aera	Messung1		642.516	571.482	1553.53
Proband6_Aera_Messung1	6	Aera	Messung1		604.763	510.951	1406.84
Proband7_Aera_Messung1	7	Aera	Messung1		586.921	487.152	1211.21
Proband8_Aera_Messung1	8	Aera	Messung1		690.748	636.715	1595.76
Proband9_Aera_Messung1	9	Aera	Messung1		636.86	576.765	1407.92
Proband10_Aera_Messung1	10	Aera	Messung1		588.415	529.14	1375.46
Proband11_Aera_Messung1	11	Aera	Messung1		699.597	530.864	1170.52
Proband12_Aera_Messung1	12	Aera	Messung1		594.761	493.616	1309.39
Proband1_Aera_Messung2	1	Aera	Messung2		712.925	523.819	1188.98
Proband2_Aera_Messung2	2	Aera	Messung2		596.366	495.907	1336.29
Proband3_Aera_Messung2	3	Aera	Messung2		580.186	482.757	1210.74
Proband4_Aera_Messung2	4	Aera	Messung2		686.947	636.547	1608.35
Proband5_Aera_Messung2	5	Aera	Messung2		644.732	572.981	1260.06
Proband6_Aera_Messung2	6	Aera	Messung2		592.134	523.419	1168.84
Proband7_Aera_Messung2	7	Aera	Messung2		587.102	484.721	1199.41
Proband8_Aera_Messung2	8	Aera	Messung2		692.033	637.211	1602.7
Proband9_Aera_Messung2	9	Aera	Messung2		636.173	576.28	1536.7
Proband10_Aera_Messung2	10	Aera	Messung2		589.138	526.714	1333.72
Proband11_Aera_Messung2	11	Aera	Messung2		698.808	531.516	1172.07
Proband12_Aera_Messung2	12	Aera	Messung2		595.711	496.231	1309.83
Avanto
Proband1_Avanto_Messung1	1	Avanto	Messung1		703.74	523.874	1185.4
Proband2_Avanto_Messung1	2	Avanto	Messung1		604.601	486.776	1366.46
Proband3_Avanto_Messung1	3	Avanto	Messung1		576.371	480.557	1162.31
Proband4_Avanto_Messung1	4	Avanto	Messung1		693.11	623.134	1685.19
Proband5_Avanto_Messung1	5	Avanto	Messung1		638.618	571.465	1245.68
Proband6_Avanto_Messung1	6	Avanto	Messung1		596.173	513.034	1360.48
Proband7_Avanto_Messung1	7	Avanto	Messung1		583.072	478.067	1059.22
Proband8_Avanto_Messung1	8	Avanto	Messung1		685.28	628.584	1595.4
Proband9_Avanto_Messung1	9	Avanto	Messung1		637.463	561.79	1550.75
Proband10_Avanto_Messung1	10	Avanto	Messung1		591.131	513.682	1336.43
Proband11_Avanto_Messung1	11	Avanto	Messung1		697.309	525.228	1164.28
Proband12_Avanto_Messung1	12	Avanto	Messung1		593.955	489.773	1321.47
Proband1_Avanto_Messung2	1	Avanto	Messung2		702.473	527.087	1177.78
Proband2_Avanto_Messung2	2	Avanto	Messung2		598.799	488.794	1356.43
Proband3_Avanto_Messung2	3	Avanto	Messung2		575.914	480.918	1158.7
Proband4_Avanto_Messung2	4	Avanto	Messung2		692.659	624.058	1634.89
Proband5_Avanto_Messung2	5	Avanto	Messung2		641.904	573.683	1260.19
Proband6_Avanto_Messung2	6	Avanto	Messung2		596.324	512.937	1374.57
Proband7_Avanto_Messung2	7	Avanto	Messung2		582.519	479.126	1180.99
Proband8_Avanto_Messung2	8	Avanto	Messung2		686.061	628.016	1596.59
Proband9_Avanto_Messung2	9	Avanto	Messung2		635.946	565.904	1260.68
Proband10_Avanto_Messung2	10	Avanto	Messung2		590.67	515.088	1322.43
Proband11_Avanto_Messung2	11	Avanto	Messung2		695.973	526.264	1171.81
Proband12_Avanto_Messung2	12	Avanto	Messung2		592.732	488.764	1317.31
Prisma
Proband1_Prisma_Messung1	1	Prisma	Messung1		701.112	524.723	1499.91
Proband2_Prisma_Messung1	2	Prisma	Messung1		595.925	495.568	1404.19
Proband3_Prisma_Messung1	3	Prisma	Messung1		585.993	479.116	1340.66
Proband4_Prisma_Messung1	4	Prisma	Messung1		696.715	629.799	1657.03
Proband5_Prisma_Messung1	5	Prisma	Messung1		648.415	572.509	1609.47
Proband6_Prisma_Messung1	6	Prisma	Messung1		598.237	516.397	1383.89
Proband7_Prisma_Messung1	7	Prisma	Messung1		592.836	481.612	1342.15
Proband8_Prisma_Messung1	8	Prisma	Messung1		691.77	625.634	1638.64
Proband9_Prisma_Messung1	9	Prisma	Messung1		636.141	568.326	1600.02
Proband10_Prisma_Messung1	10	Prisma	Messung1		592.038	515.551	1360.91
Proband11_Prisma_Messung1	11	Prisma	Messung1		697.183	531.247	1504.87
Proband12_Prisma_Messung1	12	Prisma	Messung1		600.505	493.185	1395.82
Proband1_Prisma_Messung2	1	Prisma	Messung2		706.405	523.366	1522.38
Proband2_Prisma_Messung2	2	Prisma	Messung2		601.52	494.811	1412.04
Proband3_Prisma_Messung2	3	Prisma	Messung2		585.533	479.574	1338.09
Proband4_Prisma_Messung2	4	Prisma	Messung2		692.706	632.177	1664.68
Proband5_Prisma_Messung2	5	Prisma	Messung2		641.063	569.595	1615.53
Proband6_Prisma_Messung2	6	Prisma	Messung2		600.713	513.32	1373.17
Proband7_Prisma_Messung2	7	Prisma	Messung2		592.769	481.735	1341
Proband8_Prisma_Messung2	8	Prisma	Messung2		694.682	626.865	1653.28
Proband9_Prisma_Messung2	9	Prisma	Messung2		633.454	565.674	1590.04
Proband10_Prisma_Messung2	10	Prisma	Messung2		586.734	513.101	1354.39
Proband11_Prisma_Messung2	11	Prisma	Messung2		696.748	531.895	1500.55
Proband12_Prisma_Messung2	12	Prisma	Messung2		597.483	491.688	1399.55
Proband1_Prisma_Messung3
Proband2_Prisma_Messung3	2	Prisma	Messung3		594.449	494.348	1396.02
Proband3_Prisma_Messung3_64Spule	3	Prisma	Messung3	64	583.415	478.405	1336.64
Proband4_Prisma_Messung3	4	Prisma	Messung3		695.205	621.104	1666.1
Proband5_Prisma_Messung3_64Spule	5	Prisma	Messung3	64	635.793	574.477	1603.67
Proband6_Prisma_Messung3_64Spule	6	Prisma	Messung3	64	600.302	514.235	1383.01
Proband7_Prisma_64_Messung3	7	Prisma	Messung3	64	589.219	479.945	1290.58
Proband8_Prisma_64_Messung3	8	Prisma	Messung3	64	694.12	620.437	1633.99
Proband9_Prisma_64_Messung3	9	Prisma	Messung3	64	631.875	571.344	1569.65
Proband10_Prisma_64_Messung3	10	Prisma	Messung3	64	590.395	518.065	1344.13
Proband11_Prisma_64_Messung3	11	Prisma	Messung3	64	694.798	531.862	1426.76
Proband12_Prisma_64_Messung3	12	Prisma	Messung3	64	594.828	491.949	1376.77
Proband1_Prisma_Messung4
Proband2_Prisma_Messung4	2	Prisma	Messung4		618.9	485.137	1404.49
Proband3_Prisma_Messung4_64Spule	3	Prisma	Messung4	64	586.351	481.4	1341.76
Proband4_Prisma_Messung4	4	Prisma	Messung4		687.578	630.659	1671
Proband5_Prisma_Messung4_64Spule	5	Prisma	Messung4	64	643.422	569.627	1594.88
Proband6_Prisma_Messung4_64Spule	6	Prisma	Messung4	64	602.753	515.828	1385.83
Proband7_Prisma_64_Messung4	7	Prisma	Messung4	64	589.29	481.861	1285.95
Proband8_Prisma_64_Messung4	8	Prisma	Messung4	64	689.333	629.601	1613.96
Proband9_Prisma_64_Messung4	9	Prisma	Messung4	64	635.626	570.581	1570.31
Proband10_Prisma_64_Messung4	10	Prisma	Messung4	64	585.82	517.579	1326.07
Proband11_Prisma_64_Messung4	11	Prisma	Messung4	64	690.854	531.649	1440.99
Proband12_Prisma_64_Messung4	12	Prisma	Messung4	64	596.559	491.988	1381.02
Vida
Proband1_Vida_Messung1	1	Vida	Messung1		696.665	518.046	1389.99
Proband2_Vida_Messung1	2	Vida	Messung1		592.838	481.42	1399.63
Proband3_Vida_Messung1	3	Vida	Messung1		587.845	464.121	1300.16
Proband4_Vida_Messung1	4	Vida	Messung1		699.769	610.866	1697.02
Proband5_Vida_Messung1	5	Vida	Messung1		628.694	558.639	1622.24
Proband6_Vida_Messung1	6	Vida	Messung1		586.357	504.093	1340.81
Proband7_Vida_Messung1	7	Vida	Messung1		587.005	469.723	1285.78
Proband8_Vida_Messung1	8	Vida	Messung1		688.302	612.035	1638.05
Proband9_Vida_Messung1	9	Vida	Messung1		628.154	556.177	1612.65
Proband10_Vida_Messung1	10	Vida	Messung1		593.65	501.37	1331.42
Proband11_Vida_Messung1	11	Vida	Messung1		689.301	515.933	1382.41
Proband12_Vida_Messung1	12	Vida	Messung1		587.992	481.579	1386.68
Proband1_Vida_Messung2	1	Vida	Messung2		696.954	518.066	1400.82
Proband2_Vida_Messung2	2	Vida	Messung2		592.562	481.062	1402.52
Proband3_Vida_Messung2	3	Vida	Messung2		589.544	463.27	1306.67
Proband4_Vida_Messung2	4	Vida	Messung2		688.169	613.329	1671.58
Proband5_Vida_Messung2	5	Vida	Messung2		632.308	552.213	1623.14
Proband6_Vida_Messung2	6	Vida	Messung2		585.218	508.381	1333.1
Proband7_Vida_Messung2	7	Vida	Messung2		606.583	465.906	1345.33
Proband8_Vida_Messung2	8	Vida	Messung2		685.165	625.033	1669.48
Proband9_Vida_Messung2	9	Vida	Messung2		629.555	557.083	1610.2
Proband10_Vida_Messung2	10	Vida	Messung2		582.156	507.071	1336.17
Proband11_Vida_Messung2	11	Vida	Messung2		689.466	516.977	1394.69
Proband12_Vida_Messung2	12	Vida	Messung2		591.967	482.174	1383.18
Vida fit
Proband1_Vidafit_Messung1	1	Vidafit	Messung1		692.284	530.773	1494.59
Proband2_Vidafit_Messung1	2	Vidafit	Messung1		598.632	494.115	1401.22
Proband3_Vidafit_Messung1	3	Vidafit	Messung1		584.27	477.399	1338.1
Proband4_Vidafit_Messung1	4	Vidafit	Messung1		691.173	630.367	1678.76
Proband5_Vidafit_Messung1	5	Vidafit	Messung1		646.259	568.753	1598.67
Proband6_Vidafit_Messung1	6	Vidafit	Messung1		588.199	518.466	1396.96
Proband7_Vidafit_Messung1	7	Vidafit	Messung1		587.571	476.604	1338.16
Proband8_Vidafit_Messung1	8	Vidafit	Messung1		694.986	622.206	1646.24
Proband9_Vidafit_Messung1	9	Vidafit	Messung1		642.194	567.071	1591.32
Proband10_Vidafit_Messung1	10	Vidafit	Messung1		595.004	514.046	1390.53
Proband11_Vidafit_Messung1	11	Vidafit	Messung1		701.8	524.183	1503.5
Proband12_Vidafit_Messung1	12	Vidafit	Messung1		595.071	488.988	1394.45
Proband1_Vidafit_Messung2	1	Vidafit	Messung2		691.929	530.511	1501.25
Proband2_Vidafit_Messung2	2	Vidafit	Messung2		601.555	494.026	1406.88
Proband3_Vidafit_Messung2	3	Vidafit	Messung2		584.481	480.387	1340.34
Proband4_Vidafit_Messung2	4	Vidafit	Messung2		693.138	629.174	1666.88
Proband5_Vidafit_Messung2	5	Vidafit	Messung2		641.752	567.574	1598.41
Proband6_Vidafit_Messung2	6	Vidafit	Messung2		594.828	516.152	1397.21
Proband7_Vidafit_Messung2	7	Vidafit	Messung2		588.85	478.505	1339.31
Proband8_Vidafit_Messung2	8	Vidafit	Messung2		693.962	625.943	1655
Proband9_Vidafit_Messung2	9	Vidafit	Messung2		643.175	567.706	1590.92
Proband10_Vidafit_Messung2	10	Vidafit	Messung2		590.748	514.843	1393.23
Proband11_Vidafit_Messung2	11	Vidafit	Messung2		695.971	524.309	1503.05
Proband12_Vidafit_Messung2	12	Vidafit	Messung2		593.186	489.406	1393.29
Proband1_Vidafit_Messung3
Proband2_Vidafit_Messung3_64Spule	2	Vidafit	Messung3	64	598.239	495.858	1397.79
Proband3_Vidafit_Messung3_64Spule	3	Vidafit	Messung3	64	575.768	481.807	1325.45
Proband4_Vidafit_Messung3	4	Vidafit	Messung3		674.971	630.507	1626.55
Proband5_Vidafit_Messung3	5	Vidafit	Messung3		631.365	569.644	1569.19
Proband6_Vidafit_Messung3	6	Vidafit	Messung3		582.602	521.176	1365.04
Proband7_Vidafit_64_Messung3	7	Vidafit	Messung3	64	583.171	482.292	1334.72
Proband8_Vidafit_64_Messung3	8	Vidafit	Messung3	64	678.625	630.871	1612.71
Proband9_Vidafit_64_Messung3	9	Vidafit	Messung3	64	623.428	568.016	1579.74
Proband10_Vidafit_64_Messung3	10	Vidafit	Messung3	64	584.666	516.823	1346.99
Proband11_Vidafit_64_Messung3	11	Vidafit	Messung3	64	693.192	528.924	1501.63
Proband12_Vidafit_Messung3	12	Vidafit	Messung3		588.467	492.214	1375.24
Proband1_Vidafit_Messung4
Proband2_Vidafit_Messung4_64Spule	2	Vidafit	Messung4	64	601.825	496.649	1399.54
Proband3_Vidafit_Messung4_64Spule	3	Vidafit	Messung4	64	580.418	478.255	1339.14
Proband4_Vidafit_Messung4	4	Vidafit	Messung4		679.969	626.791	1633.08
Proband5_Vidafit_Messung4	5	Vidafit	Messung4		631.702	572.324	1574.32
Proband6_Vidafit_Messung4	6	Vidafit	Messung4		586.107	513.859	1358.83
Proband7_Vidafit_64_Messung4	7	Vidafit	Messung4	64	591.654	481.94	1335.58
Proband8_Vidafit_64_Messung4	8	Vidafit	Messung4	64	673.128	631.992	1613.77
Proband9_Vidafit_64_Messung4	9	Vidafit	Messung4	64	631.072	566.515	1573.95
Proband10_Vidafit_64_Messung4	10	Vidafit	Messung4	64	588.005	517.087	1353.21
Proband11_Vidafit_64_Messung4	11	Vidafit	Messung4	64	697.407	528.444	1498.34
Proband12_Vidafit_64_Messung4	12	Vidafit	Messung4	64	586.955	489.514	1380.87

## Sheet: AIRA
Aera3	GM	WM
Proband1_Aera3_Messung1	730.4	498
Proband2_Aera3_Messung1	615.5	472.6
Proband3_Aera3_Messung1	601.2	455.6
Proband4_Aera3_Messung1	696.8	594.9
Proband5_Aera3_Messung1	641.3	541.8
Proband6_Aera3_Messung1	609.5	489
Proband7_Aera3_Messung1	598.08	457.277
Proband8_Aera3_Messung1	694.763	596.811
Proband9_Aera3_Messung1	646.25	538.076
Proband10_Aera3_Messung1	607.993	484.782
Proband11_Aera3_Messung1	722.538	503.901
Proband12_Aera3_Messung1	614.61	471.883
Proband1_Aera3_Messung2	724.8	494
Proband2_Aera3_Messung2	616.2	473.7
Proband3_Aera3_Messung2	602.6	455.1
Proband4_Aera3_Messung2	694.5	600.5
Proband5_Aera3_Messung2	654.5	526.2
Proband6_Aera3_Messung2	604.8	495
Proband7_Aera3_Messung2	605.878	462.124
Proband8_Aera3_Messung2	697.093	603.186
Proband9_Aera3_Messung2	648.503	530.691
Proband10_Aera3_Messung2	612.549	482.102
Proband11_Aera3_Messung2	716.709	500.028
Proband12_Aera3_Messung2	611.29	471.424
Aera	GM	WM
Proband1_Aera_Messung1	720.7	497.7
Proband2_Aera_Messung1	615.7	472
Proband3_Aera_Messung1	590	451.8
Proband4_Aera_Messung1	691.2	589.8
Proband5_Aera_Messung1	647.2	539.1
Proband6_Aera_Messung1	611.3	492
Proband7_Aera_Messung1	601.764	459.513
Proband8_Aera_Messung1	694.335	596.73
Proband9_Aera_Messung1	641.433	540.675
Proband10_Aera_Messung1	596.685	496.815
Proband11_Aera_Messung1	725.91	504.81
Proband12_Aera_Messung1	615.946	471.054
Proband1_Aera_Messung2	730.8	497.8
Proband2_Aera_Messung2	615.7	472.4
Proband3_Aera_Messung2	589	451.3
Proband4_Aera_Messung2	690.3	594.9
Proband5_Aera_Messung2	649.5	540.1
Proband6_Aera_Messung2	609.3	493.1
Proband7_Aera_Messung2	603.119	458.404
Proband8_Aera_Messung2	694.193	597.221
Proband9_Aera_Messung2	642.871	542.583
Proband10_Aera_Messung2	604.438	493.644
Proband11_Aera_Messung2	724.996	505.588
Proband12_Aera_Messung2	613.922	471.518
Avanto	GM	WM
Proband1_Avanto_Messung1	722.2	496.9
Proband2_Avanto_Messung1	616.2	465.1
Proband3_Avanto_Messung1	586	449.5
Proband4_Avanto_Messung1	692.4	583.5
Proband5_Avanto_Messung1	642.8	538.5
Proband6_Avanto_Messung1	608.2	483.7
Proband7_Avanto_Messung1	596.336	452.099
Proband8_Avanto_Messung1	687.731	587.592
Proband9_Avanto_Messung1	639.719	529.878
Proband10_Avanto_Messung1	601.699	485.569
Proband11_Avanto_Messung1	720.906	499.744
Proband12_Avanto_Messung1	610.276	466.098
Proband1_Avanto_Messung2	722.2	499.2
Proband2_Avanto_Messung2	610.7	469.9
Proband3_Avanto_Messung2	584.3	451.1
Proband4_Avanto_Messung2	693.7	584.1
Proband5_Avanto_Messung2	645.5	539.8
Proband6_Avanto_Messung2	605.7	485.3
Proband7_Avanto_Messung2	597.12	451.902
Proband8_Avanto_Messung2	687.099	587.455
Proband9_Avanto_Messung2	638.391	533.268
Proband10_Avanto_Messung2	599.672	488.526
Proband11_Avanto_Messung2	721.089	500.826
Proband12_Avanto_Messung2	611.339	465.45
Prisma	GM	WM
Proband1_Prisma_Messung1	762.9	511.8
Proband2_Prisma_Messung1	648.4	482.2
Proband3_Prisma_Messung1	639.5	474.7
Proband4_Prisma_Messung1	739.1	605.4
Proband5_Prisma_Messung1	687.7	548.3
Proband6_Prisma_Messung1	646.4	500.8
Proband7_Prisma_Messung1	645.484	476.334
Proband8_Prisma_Messung1	737.552	601.859
Proband9_Prisma_Messung1	680.497	547.668
Proband10_Prisma_Messung1	641.45	501.134
Proband11_Prisma_Messung1	764.313	519.793
Proband12_Prisma_Messung1	649.786	478.979
Proband1_Prisma_Messung2	762.2	510.7
Proband2_Prisma_Messung2	650.1	480.1
Proband3_Prisma_Messung2	640.2	475.1
Proband4_Prisma_Messung2	735.7	608.2
Proband5_Prisma_Messung2	683.9	547.1
Proband6_Prisma_Messung2	645.3	496.5
Proband7_Prisma_Messung2	646.602	477.158
Proband8_Prisma_Messung2	737.94	599.768
Proband9_Prisma_Messung2	676.546	546.323
Proband10_Prisma_Messung2	639.523	501.183
Proband11_Prisma_Messung2	763.662	518.982
Proband12_Prisma_Messung2	648.707	478.335
Proband2_Prisma_Messung3	654	484.8
Proband3_Prisma_Messung3	643.2	478.6
Proband4_Prisma_Messung3	738.1	600.7
Proband5_Prisma_Messung3	687.4	559.1
Proband6_Prisma_Messung3	646.9	500.7
Proband7_Prisma_Messung3	647.914	476.268
Proband8_Prisma_Messung3	744.83	597.281
Proband9_Prisma_Messung3	689.002	556.134
Proband10_Prisma_Messung3	644.509	507.324
Proband11_Prisma_Messung3	769.049	522.711
Proband12_Prisma_Messung3	650.949	479.64
Proband2_Prisma_Messung4	664	471.2
Proband3_Prisma_Messung4	642.5	479.8
Proband4_Prisma_Messung4	726.5	610.4
Proband5_Prisma_Messung4	689.6	554.5
Proband6_Prisma_Messung4	648.9	503
Proband7_Prisma_Messung4	647.568	478.669
Proband8_Prisma_Messung4	738.361	608.077
Proband9_Prisma_Messung4	689.865	557.232
Proband10_Prisma_Messung4	643.623	509.905
Proband11_Prisma_Messung4	769.99	525.686
Proband12_Prisma_Messung4	653.381	479.561
Vida	GM	WM
Proband1_Vida_Messung1	742.4	499.4
Proband2_Vida_Messung1	627.9	462.6
Proband3_Vida_Messung1	610.5	451
Proband4_Vida_Messung1	716.4	578.4
Proband5_Vida_Messung1	651.4	531.3
Proband6_Vida_Messung1	622	484.9
Proband7_Vida_Messung1	612.469	449.783
Proband8_Vida_Messung1	701.675	580.376
Proband9_Vida_Messung1	651.27	531.324
Proband10_Vida_Messung1	618.029	486.558
Proband11_Vida_Messung1	732.825	496.89
Proband12_Vida_Messung1	622.858	462.529
Proband1_Vida_Messung2	741.2	499.8
Proband2_Vida_Messung2	627.3	461.5
Proband3_Vida_Messung2	612.3	450.8
Proband4_Vida_Messung2	712.2	582.2
Proband5_Vida_Messung2	651.1	534.5
Proband6_Vida_Messung2	620.3	485.9
Proband7_Vida_Messung2	617.582	454.661
Proband8_Vida_Messung2	705.835	586.978
Proband9_Vida_Messung2	649.263	530.898
Proband10_Vida_Messung2	618.188	485.884
Proband11_Vida_Messung2	734.357	498.767
Proband12_Vida_Messung2	625.844	461.187
Vidafit	GM	WM
Proband1_Vidafit_Messung1	733.4	504.5
Proband2_Vidafit_Messung1	636	471
Proband3_Vidafit_Messung1	607.6	444.5
Proband4_Vidafit_Messung1	700.2	579.8
Proband5_Vidafit_Messung1	654.9	530.5
Proband6_Vidafit_Messung1	610.814	482.733
Proband7_Vidafit_Messung1	621.423	451.795
Proband8_Vidafit_Messung1	706.491	570.002
Proband9_Vidafit_Messung1	647.729	527.503
Proband10_Vidafit_Messung1	613.408	480.889
Proband11_Vidafit_Messung1	727.659	496.179
Proband12_Vidafit_Messung1	620.317	460.783
Proband1_Vidafit_Messung2	726.2	502.5
Proband2_Vidafit_Messung2	639.9	471.6
Proband3_Vidafit_Messung2	606	444.8
Proband4_Vidafit_Messung2	693.2	573.4
Proband5_Vidafit_Messung2	652.8	529.7
Proband6_Vidafit_Messung2	614.1	482.3
Proband7_Vidafit_Messung2	629.159	459.509
Proband8_Vidafit_Messung2	706.687	575.321
Proband9_Vidafit_Messung2	647.547	526.677
Proband10_Vidafit_Messung2	616.007	483.273
Proband11_Vidafit_Messung2	725.499	499.874
Proband12_Vidafit_Messung2	617.516	460.233
Proband2_Vidafit_Messung3	639.4	472.8
Proband3_Vidafit_Messung3	607.6	449.3
Proband4_Vidafit_Messung3	689.1	578.5
Proband5_Vidafit_Messung3	652	533.6
Proband6_Vidafit_Messung3	618.9	488.5
Proband7_Vidafit_Messung3	618.968	453.746
Proband8_Vidafit_Messung3	696.015	576.18
Proband9_Vidafit_Messung3	643.71	532.277
Proband10_Vidafit_Messung3	619.623	488.524
Proband11_Vidafit_Messung3	733.011	503.085
Proband12_Vidafit_Messung3	621.77	463.115
Proband2_Vidafit_Messung4	644.9	473.7
Proband3_Vidafit_Messung4	613.5	451
Proband4_Vidafit_Messung4	694.1	576.7
Proband5_Vidafit_Messung4	647.6	534.1
Proband6_Vidafit_Messung4	617.4	484.8
Proband7_Vidafit_Messung4	621.778	452.135
Proband8_Vidafit_Messung4	688.875	576.293
Proband9_Vidafit_Messung4	646.634	530.116
Proband10_Vidafit_Messung4	619.366	486.757
Proband11_Vidafit_Messung4	731.856	505.036
Proband12_Vidafit_Messung4	622.917	462.563

## Sheet: Freesurfer
Aera3	GM	WM	Ventrikel+Plexus	eTIV
Proband1/fs/Proband1_Aera3_Messung1	727.022	525.039	117.43	1557.21
Proband2/fs/Proband2_Aera3_Messung1	600.823	500.922	165.64	1436.19
Proband3/fs/Proband3_Aera3_Messung1	590.652	485.312	144.19	1366.18
Proband4/fs/Proband4_Aera3_Messung1	703.158	636.664	214.26	1760.2
Proband5/fs/Proband5_Aera3_Messung1	650.781	574.724	272.08	1733.55
Proband6/fs/Proband6_Aera3_Messung1	605.307	518.428	166.42	1462.47
Proband7/Aera3/Messung1	588.517	484.722		1406.52
Proband8/Aera3/Messung1	706.626	630.648		1737.99
Proband9/Aera3/Messung1	648.664	574.665		1688.46
Proband10/Aera3/Messung1	607.725	510.936		1485.43
Proband11/Aera3/Messung1	709.521	524.591		1566.23
Proband12/Aera3/Messung1	604.114	496.109		1424.68
Proband1/fs/Proband1_Aera3_Messung2	709.881	514.677	112.78	1537.98
Proband2/fs/Proband2_Aera3_Messung2	607.156	487.364	161.74	1429.74
Proband3/fs/Proband3_Aera3_Messung2	594.833	483.341	145.78	1376.05
Proband4/fs/Proband4_Aera3_Messung2	697.573	643.775	212.11	1766.94
Proband5/fs/Proband5_Aera3_Messung2	650.553	570.95	273.09	1687.3
Proband6/fs/Proband6_Aera3_Messung2	592.201	521.082	166.02	1467.91
Proband7/Aera3/Messung2	607.679	477.344		1365.77
Proband8/Aera3/Messung2	701.763	633.435		1769.29
Proband9/Aera3/Messung2	665.35	558.566		1690.51
Proband10/Aera3/Messung2	620.776	501.222		1469.45
Proband11/Aera3/Messung2	695.336	526.611		1580.41
Proband12/Aera3/Messung2	605.384	493.959		1417.31
Aera	GM	WM	Ventrikel+Plexus	eTIV
Proband1/fs/Proband1_Aera_Messung1	712.15	513.09	114.22	1538.04
Proband2/fs/Proband2_Aera_Messung1	600.905	493.863	164.06	1428.69
Proband3/fs/Proband3_Aera_Messung1	578.265	477.846	149.12	1360.23
Proband4/fs/Proband4_Aera_Messung1	693.287	633.127	212.18	1753.04
Proband5/fs/Proband5_Aera_Messung1	644.152	572.572	269.29	1663.69
Proband6/fs/Proband6_Aera_Messung1	600.586	513.741	163.97	1464.66
Proband7/Aera/Messung1	592.512	484.01		1358.09
Proband8/Aera/Messung1	700.357	639.527		1739.61
Proband9/Aera/Messung1	642.089	576.393		1672.49
Proband10/Aera/Messung1	600.79	519.432		1464.18
Proband11/Aera/Messung1	716.914	528.705		1566.05
Proband12/Aera/Messung1	602.009	495.342		1426.43
Proband1/fs/Proband1_Aera_Messung2	713.811	526.581	115.91	1547.1
Proband2/fs/Proband2_Aera_Messung2	602.575	494.113	166.34	1431.88
Proband3/fs/Proband3_Aera_Messung2	581.273	482.852	148.45	1369.26
Proband4/fs/Proband4_Aera_Messung2	697.501	631.454	211.62	1747.24
Proband5/fs/Proband5_Aera_Messung2	643.565	576.543	272.26	1672.35
Proband6/fs/Proband6_Aera_Messung2	602.121	517.008	166.21	1463.67
Proband7/Aera/Messung2	596.661	481.424		1362.07
Proband8/Aera/Messung2	691.15	631.901		1743.84
Proband9/Aera/Messung2	648.176	577.341		1681.23
Proband10/Aera/Messung2	596.194	525.751		1466.71
Proband11/Aera/Messung2	711.645	536.302		1570.12
Proband12/Aera/Messung2	606.001	492.552		1418.32
Avanto	GM	WM	Ventrikel+Plexus	eTIV
Proband1/fs/Proband1_Avanto_Messung1	710.421	527.86	114.11	1556.49
Proband2/fs/Proband2_Avanto_Messung1	601.951	490.011	162.57	1425.87
Proband3/fs/Proband3_Avanto_Messung1	586.316	469.153	151.09	1351.07
Proband4/fs/Proband4_Avanto_Messung1	693.128	627.1	215.02	1738.83
Proband5/fs/Proband5_Avanto_Messung1	652.135	564.813	269.34	1673.84
Proband6/fs/Proband6_Avanto_Messung1	592.722	517.533	163.96	1452.98
Proband7/Avanto/Messung1	594.998	471.631		1346.99
Proband8/Avanto/Messung1	695.403	621.929		1729.62
Proband9/Avanto/Messung1	648.665	559.623		1662.71
Proband10/Avanto/Messung1	598.013	509.23		1438.56
Proband11/Avanto/Messung1	703.852	528.888		1540.89
Proband12/Avanto/Messung1	600.445	486.529		1412.68
Proband1/fs/Proband1_Avanto_Messung2	711.128	522.259	114.21	1550.17
Proband2/fs/Proband2_Avanto_Messung2	603.804	490.302	163.86	1430.27
Proband3/fs/Proband3_Avanto_Messung2	586.02	477.006	149.74	1351.9
Proband4/fs/Proband4_Avanto_Messung2	698.969	627.659	211.92	1734.02
Proband5/fs/Proband5_Avanto_Messung2	644.988	573.075	269.81	1668.76
Proband6/fs/Proband6_Avanto_Messung2	602.564	509.642	165.48	1451.76
Proband7/Avanto/Messung2	583.036	479.182		1348.69
Proband8/Avanto/Messung2	693.498	627.009		1725.15
Proband9/Avanto/Messung2	646.387	561.281		1659.91
Proband10/Avanto/Messung2	598.477	509.042		1438.7
Proband11/Avanto/Messung2	709.733	524.852		1550.24
Proband12/Avanto/Messung2	603.329	478.681		1412.47
Prisma	GM	WM	Ventrikel+Plexus	eTIV
Proband1/fs/Proband1_Prisma_Messung1	711.391	528.032	114.85	1569.45
Proband2/fs/Proband2_Prisma_Messung1	621.087	489.932	155.9	1419.22
Proband3/fs/Proband3_Prisma_Messung1	606.656	482.799	145.05	1363.5
Proband4/fs/Proband4_Prisma_Messung1	724.491	626.964	208.57	1708.54
Proband5/fs/Proband5_Prisma_Messung1	677.826	568.197	267.83	1634.25
Proband6/fs/Proband6_Prisma_Messung1	630.253	506.796	163.91	1462.74
Proband7/Prisma/Messung1	612.617	481.366		1370.75
Proband8/Prisma/Messung1	725.841	627.125		1694.79
Proband9/Prisma/Messung1	662.659	568.023		1628.97
Proband10/Prisma/Messung1	616.992	512.794		1470.23
Proband11/Prisma/Messung1	730.079	519.919		1579.32
Proband12/Prisma/Messung1	627.872	488.146		1414.76
Proband1/fs/Proband1_Prisma_Messung2	729.275	521.504	115.5	1577.56
Proband2/fs/Proband2_Prisma_Messung2	627.171	491.636	158.4	1422.98
Proband3/fs/Proband3_Prisma_Messung2	606.882	478.156	146.43	1366.96
Proband4/fs/Proband4_Prisma_Messung2	715.507	630.095	211.71	1718.64
Proband5/fs/Proband5_Prisma_Messung2	674.715	561.015	273.54	1633.45
Proband6/fs/Proband6_Prisma_Messung2	624.112	515.68	162.78	1457.42
Proband7/Prisma/Messung2	615.323	474.551		1370.71
Proband8/Prisma/Messung2	727.085	621.1		1700.26
Proband9/Prisma/Messung2	665.675	568.002		1623.32
Proband10/Prisma/Messung2	616.337	510.992		1462.5
Proband11/Prisma/Messung2	723.115	523.878		1578.2
Proband12/Prisma/Messung2	629.775	488.754		1411.32
Proband1/fs/Proband1_Prisma_Messung3
Proband2/fs/Proband2_Prisma_Messung3	627.759	489.309	158	1402.14
Proband3/fs/Proband3_Prisma_Messung3	611.867	475.471	146.98	1358.32
Proband4/fs/Proband4_Prisma_Messung3	718.014	628.782	210.59	1686.72
Proband5/fs/Proband5_Prisma_Messung3	663.207	580.265	269.57	1618.8
Proband6/fs/Proband6_Prisma_Messung3	624.774	519.014	162.53	1471.59
Proband7/Prisma/Messung3	613.872	475.28		1367.63
Proband8/Prisma/Messung3	729.219	616.968		1706.84
Proband9/Prisma/Messung3	668.322	566.839		1633.32
Proband10/Prisma/Messung3	617.915	516.729		1470.19
Proband11/Prisma/Messung3	729.318	525.859		1586.24
Proband12/Prisma/Messung3	617.374	488.647		1426.27
Proband1/fs/Proband1_Prisma_Messung4
Proband2/fs/Proband2_Prisma_Messung4	624.785	493.475	155.22	1412.46
Proband3/fs/Proband3_Prisma_Messung4	614.748	478.332	145.49	1362.1
Proband4/fs/Proband4_Prisma_Messung4	692.812	607.628	203.9	1672.27
Proband5/fs/Proband5_Prisma_Messung4	667.455	578.403	271.68	1620.29
Proband6/fs/Proband6_Prisma_Messung4	621.405	515.012	163.33	1477.65
Proband7/Prisma/Messung4	612.974	482.708		1368.03
Proband8/Prisma/Messung4	719.535	626.836		1710.68
Proband9/Prisma/Messung4	664.109	568.225		1641.98
Proband10/Prisma/Messung4	615.855	514.945		1478.83
Proband11/Prisma/Messung4	729.304	528.448		1591.65
Proband12/Prisma/Messung4	623.918	488.235		1422.99
Vida	GM	WM	Ventrikel+Plexus	eTIV
Proband1/fs/Proband1_Vida_Messung1	720.278	510.482	114.11	1553.53
Proband2/fs/Proband2_Vida_Messung1	613.796	474.863	161.75	1415.86
Proband3/fs/Proband3_Vida_Messung1	596.105	465.708	149.25	1365.14
Proband4/fs/Proband4_Vida_Messung1	710.87	610.507	211.24	1722.86
Proband5/fs/Proband5_Vida_Messung1	657.482	551.012	275.01	1643
Proband6/fs/Proband6_Vida_Messung1	610.283	499.943	164.85	1445.27
Proband7/Vida/Messung1	601.478	464.864		1356.71
Proband8/Vida/Messung1	718.258	603.774		1695.69
Proband9/Vida/Messung1	647.177	557.197		1644.11
Proband10/Vida/Messung1	616.469	500.175		1443.6
Proband11/Vida/Messung1	718.283	507.785		1555.95
Proband12/Vida/Messung1	609.841	477.617		1411.07
Proband1/fs/Proband1_Vida_Messung2	719.124	512.78	113.13	1556.46
Proband2/fs/Proband2_Vida_Messung2	617.787	475.039	162.5	1416.46
Proband3/fs/Proband3_Vida_Messung2	601.654	462.092	146.66	1363.53
Proband4/fs/Proband4_Vida_Messung2	713.758	607.067	212.04	1722.64
Proband5/fs/Proband5_Vida_Messung2	654.482	555.108	277.46	1647.94
Proband6/fs/Proband6_Vida_Messung2	609.267	503.8	163.15	1446.35
Proband7/Vida/Messung2	618.311	460.265		1358.1
Proband8/Vida/Messung2	702.37	611.839		1721.63
Proband9/Vida/Messung2	654.135	555.739		1645.04
Proband10/Vida/Messung2	604.623	501.535		1450.62
Proband11/Vida/Messung2	714.059	503.19		1560.49
Proband12/Vida/Messung2	607.901	475.47		1411.53
Vidafit	GM	WM	Ventrikel+Plexus	eTIV
Proband1/fs/Proband1_Vidafit_Messung1	714.444	526.111	112.79	1545.6
Proband2/fs/Proband2_Vidafit_Messung1	617.891	489.977	157.93	1406.08
Proband3/fs/Proband3_Vidafit_Messung1	603.97	477.132	148.56	1345.54
Proband4/fs/Proband4_Vidafit_Messung1	706.268	626.449	213.16	1701.68
Proband5/fs/Proband5_Vidafit_Messung1	661.995	568.18	272.25	1609.55
Proband6/fs/Proband6_Vidafit_Messung1	611.921	510.532	163.9	1436.92
Proband7/Vidafit/Messung1	607.371	478.136		1344.17
Proband8/Vidafit/Messung1	723.383	612.018		1659.8
Proband9/Vidafit/Messung1	667.038	559.308		1600.47
Proband10/Vidafit/Messung1	614	511.174		1462.24
Proband11/Vidafit/Messung1	724.152	522.9		1556.05
Proband12/Vidafit/Messung1	615.512	481.569		1395.42
Proband1/fs/Proband1_Vidafit_Messung2	717.044	527.745	112.52	1545.6
Proband2/fs/Proband2_Vidafit_Messung2	625.487	483.995	160.88	1412.15
Proband3/fs/Proband3_Vidafit_Messung2	601.498	479.101	148.39	1347.89
Proband4/fs/Proband4_Vidafit_Messung2	712.511	628.675	214.8	1689.7
Proband5/fs/Proband5_Vidafit_Messung2	674.715	561.015	273.54	1633.45
Proband6/fs/Proband6_Vidafit_Messung2	615.782	511.93	166.27	1455.71
Proband7/Vidafit/Messung2	607.612	481.076		1341.7
Proband8/Vidafit/Messung2	713.024	619.589		1682.78
Proband9/Vidafit/Messung2	664.416	563.359		1601.98
Proband10/Vidafit/Messung2	608.92	515.828		1450.3
Proband11/Vidafit/Messung2	718.386	512.533		1561.88
Proband12/Vidafit/Messung2	612.133	482.023		1394.1
Proband1/fs/Proband1_Vidafit_Messung3
Proband2/fs/Proband2_Vidafit_Messung3	622.384	494.37	159.11	1410.61
Proband3/fs/Proband3_Vidafit_Messung3	590.936	480.615	143.58	1340.66
Proband4/fs/Proband4_Vidafit_Messung3	696.398	627.998	211.35	1679.55
Proband5/fs/Proband5_Vidafit_Messung3	663.346	562.117	273.45	1592
Proband6/fs/Proband6_Vidafit_Messung3	611.376	524.216	165.54	1434.13
Proband7/Vidafit/Messung3	608.655	483.409		1343.78
Proband8/Vidafit/Messung3	698.212	621.432		1658.6
Proband9/Vidafit/Messung3	644.732	569.828		1600.47
Proband10/Vidafit/Messung3	609.056	516.186		1424.01
Proband11/Vidafit/Messung3	712.593	530.672		1569.14
Proband12/Vidafit/Messung3	605.777	489.002		1390.77
Proband1/fs/Proband1_Vidafit_Messung4
Proband2/fs/Proband2_Vidafit_Messung4	623.724	491.709	161.89	1414.7
Proband3/fs/Proband3_Vidafit_Messung4	604.076	472.993	147.84	1342.26
Proband4/fs/Proband4_Vidafit_Messung4	705.405	624.748	213.27	1681.65
Proband5/fs/Proband5_Vidafit_Messung4	657.938	571.28	273.03	1605.78
Proband6/fs/Proband6_Vidafit_Messung4	613.914	515.803	164.9	1440.1
Proband7/Vidafit/Messung4	608.176	475.051		1347.71
Proband8/Vidafit/Messung4	694.192	627.226		1678.16
Proband9/Vidafit/Messung4	653.997	557.334		1596.81
Proband10/Vidafit/Messung4	616.027	513.592		1442.19
Proband11/Vidafit/Messung4	717.155	527.094		1560.85
Proband12/Vidafit/Messung4	608.44	486.403		1391.45

## Sheet: SPM12
Aera3	GM Volume mm³	WM Volume mm³	CSF Volume mm³	GM+WM mm³	TIV mm³
Proband1_Aera3_Messung1_R	786.787	456.822	285.804	1243.61	1529.41
Proband2_Aera3_Messung1_R	667.952	425.367	307.774	1093.32	1401.09
Proband3_Aera3_Messung1_R	665.536	412.835	232.518	1078.37	1310.89
Proband4_Aera3_Messung1_R	786.729	553.827	374.113	1340.56	1714.67
Proband5_Aera3_Messung1_R	695.809	499.661	393.815	1195.47	1589.29
Proband6_Aera3_Messung1_R	673.002	449.033	395.096	1122.04	1517.13
Proband7_Aera3_Messung1	678.396	407.361
Proband8_Aera3_Messung1	797.876	547.37
Proband9_Aera3_Messung1	685.83	503.77
Proband10_Aera3_Messung1	653.213	468.788
Proband11_Aera3_Messung1	786.156	454.556
Proband12_Aera3_Messung1	661.177	432.248
Proband1_Aera3_Messung2_R	784.018	453.547	283.71	1237.56	1521.27
Proband2_Aera3_Messung2_R	663.198	428.558	307.71	1091.76	1399.47
Proband3_Aera3_Messung2_R	662.854	413.11	236.795	1075.96	1312.76
Proband4_Aera3_Messung2_R	790.38	549.944	358.411	1340.32	1698.74
Proband5_Aera3_Messung2_R	692.537	494.901	392.17	1187.44	1579.61
Proband6_Aera3_Messung2_R	667.262	453.26	404.838	1120.52	1525.36
Proband7_Aera3_Messung2	675.194	413.066
Proband8_Aera3_Messung2	797.902	544.247
Proband9_Aera3_Messung2	682.428	504.47
Proband10_Aera3_Messung2	657.391	460.477
Proband11_Aera3_Messung2	788.064	455.033
Proband12_Aera3_Messung2	664.166	429.604
Aera	GM Volume mm³	WM Volume mm³	CSF Volume mm³	GM+WM mm³	TIV mm³
Proband1_Aera_Messung1_R	795.018	448.542	258.307	1243.56	1501.87
Proband2_Aera_Messung1_R	665.793	426.329	301.417	1092.12	1393.54
Proband3_Aera_Messung1_R	666.85	406.379	239.447	1073.23	1312.68
Proband4_Aera_Messung1_R	790.67	545.862	372.031	1336.53	1708.56
Proband5_Aera_Messung1_R	699.09	492.655	382.425	1191.75	1574.17
Proband6_Aera_Messung1_R	664.81	455.93	391.571	1120.74	1512.31
Proband7_Aera_Messung1	672.001	412.763
Proband8_Aera_Messung1	800.131	549.01
Proband9_Aera_Messung1	691.299	497.947
Proband10_Aera_Messung1	660.023	461.632
Proband11_Aera_Messung1	786.132	456.121
Proband12_Aera_Messung1	662.402	431.99
Proband1_Aera_Messung2_R	795.056	455.199	275.409	1250.25	1525.66
Proband2_Aera_Messung2_R	658.941	425.635	311.707	1084.58	1396.28
Proband3_Aera_Messung2_R	661.415	408.269	239.63	1069.68	1309.31
Proband4_Aera_Messung2_R	793.533	545.192	350.546	1338.73	1689.27
Proband5_Aera_Messung2_R	696.172	493.758	385.724	1189.93	1575.65
Proband6_Aera_Messung2_R	661.537	456.898	418.687	1118.44	1537.12
Proband7_Aera_Messung2	670.434	413.5
Proband8_Aera_Messung2	797.617	546.223
Proband9_Aera_Messung2	688.636	499.312
Proband10_Aera_Messung2	665.882	456.326
Proband11_Aera_Messung2	786.119	459.271
Proband12_Aera_Messung2	660.39	435.723
Avanto	GM Volume mm³	WM Volume mm³	CSF Volume mm³	GM+WM mm³	TIV mm³
Proband1_Avanto_Messung1_R	797.856	455.058	264.443	1252.91	1517.36
Proband2_Avanto_Messung1_R	661.151	426.994	305.627	1088.15	1393.77
Proband3_Avanto_Messung1_R	663.042	406.344	236.932	1069.39	1306.32
Proband4_Avanto_Messung1_R	781.105	544.867	379.935	1325.97	1705.91
Proband5_Avanto_Messung1_R	693.052	498.03	378.341	1191.08	1569.42
Proband6_Avanto_Messung1_R	658.6	450.565	405.09	1109.17	1514.26
Proband7_Avanto_Messung1	660.939	413.529
Proband8_Avanto_Messung1	782.247	551.738
Proband9_Avanto_Messung1	685.922	497.725
Proband10_Avanto_Messung1	662.668	450.555
Proband11_Avanto_Messung1	780.693	456.881
Proband12_Avanto_Messung1	661.289	427.405
Proband1_Avanto_Messung2_R	782.241	454.458	300.118	1236.7	1536.82
Proband2_Avanto_Messung2_R	653.807	428.869	308.183	1082.68	1390.86
Proband3_Avanto_Messung2_R	661.029	407.008	235.211	1068.04	1303.25
Proband4_Avanto_Messung2_R	784.422	545.663	355.805	1330.08	1685.89
Proband5_Avanto_Messung2_R	686.746	499.48	386.889	1186.23	1573.11
Proband6_Avanto_Messung2_R	661.478	454.132	411.119	1115.61	1526.73
Proband7_Avanto_Messung2	657.183	412.408
Proband8_Avanto_Messung2	786.984	543.309
Proband9_Avanto_Messung2	676.685	502.974
Proband10_Avanto_Messung2	659.312	456.645
Proband11_Avanto_Messung2	783.89	452.228
Proband12_Avanto_Messung2	654.282	430.787
Prisma	GM Volume mm³	WM Volume mm³	CSF Volume mm³	GM+WM mm³	TIV mm³
Proband1_Prisma_Messung1_R	818.158	432.102	285.982	1250.26	1536.24
Proband2_Prisma_Messung1_R	662.957	415.982	327.856	1078.94	1406.79
Proband3_Prisma_Messung1_R	665.025	402.958	263.154	1067.98	1331.14
Proband4_Prisma_Messung1_R	796.442	531.645	463.05	1328.09	1791.14
Proband5_Prisma_Messung1_R	686.334	476.973	432.824	1163.31	1596.13
Proband6_Prisma_Messung1_R	692.472	440.165	374.122	1132.64	1506.76
Proband7_Prisma_Messung1	674.97	403.56
Proband8_Prisma_Messung1	806.154	522.718
Proband9_Prisma_Messung1	695.382	474.68
Proband10_Prisma_Messung1	670.498	441.343
Proband11_Prisma_Messung1	791.187	438.08
Proband12_Prisma_Messung1	677.514	418.926
Proband1_Prisma_Messung2_R	809.898	438.316	280.933	1248.21	1529.15
Proband2_Prisma_Messung2_R	667.117	415.757	325.397	1082.87	1408.27
Proband3_Prisma_Messung2_R	670.108	400.575	257.66	1070.68	1328.34
Proband4_Prisma_Messung2_R	789.427	534.04	443.386	1323.47	1766.85
Proband5_Prisma_Messung2_R	684.556	477.75	450.428	1162.31	1612.73
Proband6_Prisma_Messung2_R	694.781	436.458	379.711	1131.24	1510.95
Proband7_Prisma_Messung2	671.242	402.716
Proband8_Prisma_Messung2	799.588	522.864
Proband9_Prisma_Messung2	693.915	480.081
Proband10_Prisma_Messung2	682.462	438.189
Proband11_Prisma_Messung2	794.331	438.978
Proband12_Prisma_Messung2	673.097	418.909
Proband2_Prisma_Messung3_R	666.717	412.066	319.482	1078.78	1398.26
Proband3_Prisma_Messung3_R	672.635	400.519	269.472	1073.15	1342.63
Proband4_Prisma_Messung3_R	801.563	533.093	472.406	1334.66	1807.06
Proband5_Prisma_Messung3_R	692.872	476.189	454.952	1169.06	1624.01
Proband6_Prisma_Messung3_R	687.825	437.201	347.456	1125.03	1472.48
Proband7_Prisma_Messung3	684.264	397.47
Proband8_Prisma_Messung3	805.303	524.037
Proband9_Prisma_Messung3	689.356	483.018
Proband10_Prisma_Messung3	673.067	443.162
Proband11_Prisma_Messung3	782.842	438.434
Proband12_Prisma_Messung3	675.64	414.839
Proband2_Prisma_Messung4_R	663.751	415.424	315.143	1079.18	1394.32
Proband3_Prisma_Messung4_R	661.391	404.535	288.714	1065.93	1354.64
Proband4_Prisma_Messung4_1_R	792.567	528.533	465.891	1321.1	1786.99
Proband5_Prisma_Messung4_R	684.441	480.154	449.068	1164.6	1613.66
Proband6_Prisma_Messung4_R	686.624	439.705	357.846	1126.33	1484.18
Proband7_Prisma_Messung4	680.2	400.948
Proband8_Prisma_Messung4	802.664	521.779
Proband9_Prisma_Messung4	688.11	486.006
Proband10_Prisma_Messung4	671.928	444.922
Proband11_Prisma_Messung4	787.389	443.353
Proband12_Prisma_Messung4	686.747	413.936
Vida	GM Volume mm³	WM Volume mm³	CSF Volume mm³	GM+WM mm³	TIV mm³
Proband1_Vida_Messung1_R	784.589	446.684	275.801	1231.27	1507.07
Proband2_Vida_Messung1_R	643.225	414.791	306.857	1058.02	1364.87
Proband3_Vida_Messung1_R	650.337	406.474	248.316	1056.81	1305.13
Proband4_Vida_Messung1_R	779.279	533.843	409.924	1313.12	1723.05
Proband5_Vida_Messung1_R	663.017	479.964	425.522	1142.98	1568.5
Proband6_Vida_Messung1_R	679.356	435.934	347.893	1115.29	1463.18
Proband7_Vida_Messung1	663.217	402.796
Proband8_Vida_Messung1	789.006	522.683
Proband9_Vida_Messung1	691.725	481.921
Proband10_Vida_Messung1	669.156	446.014
Proband11_Vida_Messung1	778.929	441.447
Proband12_Vida_Messung1	664.388	420.471
Proband1_Vida_Messung2_R	784.403	447.08	257.654	1231.48	1489.14
Proband2_Vida_Messung2_R	644.371	416.903	310.364	1061.27	1371.64
Proband3_Vida_Messung2_R	653.656	403.157	241.318	1056.81	1298.13
Proband4_Vida_Messung2_R	782.069	531.29	398.953	1313.36	1712.31
Proband5_Vida_Messung2_R	668.538	482.883	407.53	1151.42	1558.95
Proband6_Vida_Messung2_R	680.273	436.299	340.667	1116.57	1457.24
Proband7_Vida_Messung2	664.949	401.794
Proband8_Vida_Messung2	779.571	528.73
Proband9_Vida_Messung2	682.014	486.382
Proband10_Vida_Messung2	666.898	437.05
Proband11_Vida_Messung2	781.177	444.708
Proband12_Vida_Messung2	657.665	420.826
Vidafit	GM Volume mm³	WM Volume mm³	CSF Volume mm³	GM+WM mm³	TIV mm³
Proband1_Vidafit_Messung1_R	816.054	419.374	316.918	1235.43	1552.35
Proband2_Vidafit_Messung1_R	673.831	415.232	307.663	1089.06	1396.73
Proband3_Vidafit_Messung1_R	664.886	400.438	275.041	1065.32	1340.37
Proband4_Vidafit_Messung1_R	816.335	531.395	400.147	1347.73	1747.88
Proband5_Vidafit_Messung1_R	704.823	466.651	399.29	1171.47	1570.76
Proband6_Vidafit_Messung1_R	716.723	427.575	313.548	1144.3	1457.84
Proband7_Vidafit_Messung1	673.256	398.408
Proband8_Vidafit_Messung1	814.195	520.019
Proband9_Vidafit_Messung1	702.942	480.315
Proband10_Vidafit_Messung1	698.568	442.121
Proband11_Vidafit_Messung1	801.057	441.979
Proband12_Vidafit_Messung1	679.076	414.722
Proband1_Vidafit_Messung2_R	820.089	424.79	290.203	1244.88	1535.08
Proband2_Vidafit_Messung2_R	677.423	413.809	291.014	1091.23	1382.25
Proband3_Vidafit_Messung2_R	666.621	399.158	270.997	1065.78	1336.78
Proband4_Vidafit_Messung2_R	801.542	529.213	445.675	1330.76	1776.43
Proband5_Vidafit_Messung2_R	698.98	465.48	402.105	1164.46	1566.56
Proband6_Vidafit_Messung2_R	696.746	436.77	325.898	1133.52	1459.41
Proband7_Vidafit_Messung2	679.332	397.216
Proband8_Vidafit_Messung2	809.866	521.635
Proband9_Vidafit_Messung2	709.01	477.149
Proband10_Vidafit_Messung2	686.691	438.75
Proband11_Vidafit_Messung2	799.312	442.864
Proband12_Vidafit_Messung2	671.153	418.565
Proband2_Vidafit_Messung3_R	679.684	409.226	281.828	1088.91	1370.74
Proband3_Vidafit_Messung3_R	669.395	389.267	267.324	1058.66	1325.99
Proband4_Vidafit_Messung3_R	805.811	518.982	413.005	1324.79	1737.8
Proband5_Vidafit_Messung3_R	701.804	461.018	384.962	1162.82	1547.78
Proband6_Vidafit_Messung3_R	715.008	423.187	280.044	1138.2	1418.24
Proband7_Vidafit_Messung3	692.458	393.801
Proband8_Vidafit_Messung3	811.009	514.68
Proband9_Vidafit_Messung3	706.103	475.631
Proband10_Vidafit_Messung3	712.313	426.151
Proband11_Vidafit_Messung3	798.848	445.741
Proband12_Vidafit_Messung3	689.363	408.423
Proband2_Vidafit_Messung4_R	678.608	410.034	285.743	1088.64	1374.38
Proband3_Vidafit_Messung4_R	665.416	397.257	264.803	1062.67	1327.48
Proband4_Vidafit_Messung4_R	804.412	526.31	408.305	1330.72	1739.03
Proband5_Vidafit_Messung4_R	711.797	463.154	369.057	1174.95	1544.01
Proband6_Vidafit_Messung4_R	704.505	430.019	287.099	1134.52	1421.62
Proband7_Vidafit_Messung4	694.793	396.948
Proband8_Vidafit_Messung4	802.142	527.38
Proband9_Vidafit_Messung4	711.881	478.867
Proband10_Vidafit_Messung4	699.289	436.159
Proband11_Vidafit_Messung4	798.374	439.992
Proband12_Vidafit_Messung4	683.733	408.968

## Sheet: syngovia
ID	Proband	Device	Messung	Spule	Grey Matter (GM) volume ml	Cerebrum WM total volume ml
Aera3
Proband1_Aera3_Messung1	1	Aera3	Messung1		843.3	446.1
Proband2_Aera3_Messung1	2	Aera3	Messung1		641.2	420.2
Proband3_Aera3_Messung1	3	Aera3	Messung1		666.8	393.3
Proband4_Aera3_Messung1	4	Aera3	Messung1		763.7	536.1
Proband5_Aera3_Messung1	5	Aera3	Messung1		705.1	499
Proband6_Aera3_Messung1	6	Aera3	Messung1		652.4	440.5
Proband7_Aera3_Messung1	7	Aera3	Messung1		685.5	372.2
Proband8_Aera3_Messung1	8	Aera3	Messung1		781.1	534.9
Proband9_Aera3_Messung1	9	Aera3	Messung1		696.6	484.2
Proband10_Aera3_Messung1	10	Aera3	Messung1		669.4	448.6
Proband11_Aera3_Messung1	11	Aera3	Messung1		840.6	449.3
Proband12_Aera3_Messung1	12	Aera3	Messung1		639.5	417.6
Proband1_Aera3_Messung2	1	Aera3	Messung2		822.6	444.1
Proband2_Aera3_Messung2	2	Aera3	Messung2		642.6	418.6
Proband3_Aera3_Messung2	3	Aera3	Messung2		662.6	395.5
Proband4_Aera3_Messung2	4	Aera3	Messung2		753.2	539.9
Proband5_Aera3_Messung2	5	Aera3	Messung2		706.3	486
Proband6_Aera3_Messung2	6	Aera3	Messung2		646.7	443.5
Proband7_Aera3_Messung2	7	Aera3	Messung2		676.7	386.5
Proband8_Aera3_Messung2	8	Aera3	Messung2		767.5	513.5
Proband9_Aera3_Messung2	9	Aera3	Messung2		695.1	484.6
Proband10_Aera3_Messung2	10	Aera3	Messung2		643.7	448.5
Proband11_Aera3_Messung2	11	Aera3	Messung2		840.9	457
Proband12_Aera3_Messung2	12	Aera3	Messung2		635.3	419.2
Aera
Proband1_Aera_Messung1	1	Aera	Messung1		845.5	444.3
Proband2_Aera_Messung1	2	Aera	Messung1		640.5	421.6
Proband3_Aera_Messung1	3	Aera	Messung1		660.5	384.4
Proband4_Aera_Messung1	4	Aera	Messung1		756	535.6
Proband5_Aera_Messung1	5	Aera	Messung1		708.6	487.6
Proband6_Aera_Messung1	6	Aera	Messung1		649.8	445.1
Proband7_Aera_Messung1	7	Aera	Messung1		676.5	387
Proband8_Aera_Messung1	8	Aera	Messung1		785.6	535.4
Proband9_Aera_Messung1	9	Aera	Messung1		695.4	485.8
Proband10_Aera_Messung1	10	Aera	Messung1		647.7	445
Proband11_Aera_Messung1	11	Aera	Messung1		846.9	447.2
Proband12_Aera_Messung1	12	Aera	Messung1		647.6	419.2
Proband1_Aera_Messung2	1	Aera	Messung2		830.1	450.3
Proband2_Aera_Messung2	2	Aera	Messung2		641.2	419.8
Proband3_Aera_Messung2	3	Aera	Messung2		659.6	387.5
Proband4_Aera_Messung2	4	Aera	Messung2		762	538.6
Proband5_Aera_Messung2	5	Aera	Messung2		703.2	487.8
Proband6_Aera_Messung2	6	Aera	Messung2		645.3	447.7
Proband7_Aera_Messung2	7	Aera	Messung2		671.9	387.9
Proband8_Aera_Messung2	8	Aera	Messung2		773.5	537
Proband9_Aera_Messung2	9	Aera	Messung2		689.4	493
Proband10_Aera_Messung2	10	Aera	Messung2		647.1	445.2
Proband11_Aera_Messung2	11	Aera	Messung2		835.5	457.7
Proband12_Aera_Messung2	12	Aera	Messung2		648.1	420.2
Avanto
Proband1_Avanto_Messung1	1	Avanto	Messung1		819.9	453.4
Proband2_Avanto_Messung1	2	Avanto	Messung1		641.7	422.4
Proband3_Avanto_Messung1	3	Avanto	Messung1		658.5	388.8
Proband4_Avanto_Messung1	4	Avanto	Messung1		728.8	540.5
Proband5_Avanto_Messung1	5	Avanto	Messung1		690.5	492.6
Proband6_Avanto_Messung1	6	Avanto	Messung1		633.1	452.4
Proband7_Avanto_Messung1	7	Avanto	Messung1		667.7	390.9
Proband8_Avanto_Messung1	8	Avanto	Messung1		745.6	531
Proband9_Avanto_Messung1	9	Avanto	Messung1		694.8	495.8
Proband10_Avanto_Messung1	10	Avanto	Messung1		633.3	445.7
Proband11_Avanto_Messung1	11	Avanto	Messung1		807	444.5
Proband12_Avanto_Messung1	12	Avanto	Messung1		640.6	416.8
Proband1_Avanto_Messung2	1	Avanto	Messung2		830.9	448.5
Proband2_Avanto_Messung2	2	Avanto	Messung2		636.2	425.8
Proband3_Avanto_Messung2	3	Avanto	Messung2		656.6	387.1
Proband4_Avanto_Messung2	4	Avanto	Messung2		732.5	535.4
Proband5_Avanto_Messung2	5	Avanto	Messung2		698.5	495.1
Proband6_Avanto_Messung2	6	Avanto	Messung2		636.4	452.8
Proband7_Avanto_Messung2	7	Avanto	Messung2		659.4	396.1
Proband8_Avanto_Messung2	8	Avanto	Messung2		746.9	539.6
Proband9_Avanto_Messung2	9	Avanto	Messung2		681.6	494.3
Proband10_Avanto_Messung2	10	Avanto	Messung2		637	443.8
Proband11_Avanto_Messung2	11	Avanto	Messung2		818	449.1
Proband12_Avanto_Messung2	12	Avanto	Messung2		641.2	418.5
Prisma
Proband1_Prisma_Messung1	1	Prisma	Messung1		810.3	432.3
Proband2_Prisma_Messung1	2	Prisma	Messung1		661.3	406.6
Proband3_Prisma_Messung1	3	Prisma	Messung1		666.5	386.3
Proband4_Prisma_Messung1	4	Prisma	Messung1		770.3	517.7
Proband5_Prisma_Messung1	5	Prisma	Messung1		729.7	479.3
Proband6_Prisma_Messung1	6	Prisma	Messung1		698	436.7
Proband7_Prisma_Messung1	7	Prisma	Messung1		661.9	388.3
Proband8_Prisma_Messung1	8	Prisma	Messung1		774	517.4
Proband9_Prisma_Messung1	9	Prisma	Messung1		712	473.5
Proband10_Prisma_Messung1	10	Prisma	Messung1		691	432.6
Proband11_Prisma_Messung1	11	Prisma	Messung1		817.9	433.1
Proband12_Prisma_Messung1	12	Prisma	Messung1		659.3	403.1
Proband1_Prisma_Messung2	1	Prisma	Messung2		805.3	433.9
Proband2_Prisma_Messung2	2	Prisma	Messung2		661.9	407.4
Proband3_Prisma_Messung2	3	Prisma	Messung2		660.3	386.1
Proband4_Prisma_Messung2	4	Prisma	Messung2		783.3	525
Proband5_Prisma_Messung2	5	Prisma	Messung2		726.3	477.8
Proband6_Prisma_Messung2	6	Prisma	Messung2		698.6	435
Proband7_Prisma_Messung2	7	Prisma	Messung2		658.6	389.1
Proband8_Prisma_Messung2	8	Prisma	Messung2		778.5	523.1
Proband9_Prisma_Messung2	9	Prisma	Messung2		704	471.6
Proband10_Prisma_Messung2	10	Prisma	Messung2		688.1	429.6
Proband11_Prisma_Messung2	11	Prisma	Messung2		810.3	437.1
Proband12_Prisma_Messung2	12	Prisma	Messung2		664.1	403.3
Proband1_Prisma_Messung3
Proband2_Prisma_Messung3	2	Prisma	Messung3		654.1	409.3
Proband3_Prisma_Messung3_64Spule	3	Prisma	Messung3	64	655.8	385.9
Proband4_Prisma_Messung3	4	Prisma	Messung3		769.9	519.1
Proband5_Prisma_Messung3_64Spule	5	Prisma	Messung3	64	702.4	474.5
Proband6_Prisma_Messung3_64Spule	6	Prisma	Messung3	64	705.7	439.6
Proband7_Prisma_64_Messung3	7	Prisma	Messung3	64	662.6	381
Proband8_Prisma_64_Messung3	8	Prisma	Messung3	64	755.1	517.7
Proband9_Prisma_64_Messung3	9	Prisma	Messung3	64	709.4	472.2
Proband10_Prisma_64_Messung3	10	Prisma	Messung3	64	696.2	429
Proband11_Prisma_64_Messung3	11	Prisma	Messung3	64	804.4	433.2
Proband12_Prisma_64_Messung3	12	Prisma	Messung3	64	663.9	400
Proband1_Prisma_Messung4
Proband2_Prisma_Messung4	2	Prisma	Messung4		649.6	416.8
Proband3_Prisma_Messung4_64Spule	3	Prisma	Messung4	64	655.6	385.9
Proband4_Prisma_Messung4	4	Prisma	Messung4		757.8	506.6
Proband5_Prisma_Messung4_64Spule	5	Prisma	Messung4	64	709.6	475.4
Proband6_Prisma_Messung4_64Spule	6	Prisma	Messung4	64	696.5	441.8
Proband7_Prisma_64_Messung4	7	Prisma	Messung4	64	668.2	381
Proband8_Prisma_64_Messung4	8	Prisma	Messung4	64	762.9	512.8
Proband9_Prisma_64_Messung4	9	Prisma	Messung4	64	705.4	473.5
Proband10_Prisma_64_Messung4	10	Prisma	Messung4	64	702.8	422.9
Proband11_Prisma_64_Messung4	11	Prisma	Messung4	64	808.1	432.8
Proband12_Prisma_64_Messung4	12	Prisma	Messung4	64	665.6	402.2
Vida
Proband1_Vida_Messung1	1	Vida	Messung1		801.9	427.1
Proband2_Vida_Messung1	2	Vida	Messung1		637.6	414.8
Proband3_Vida_Messung1	3	Vida	Messung1		646.2	391.9
Proband4_Vida_Messung1	4	Vida	Messung1		771.8	531.7
Proband5_Vida_Messung1	5	Vida	Messung1		711	482.9
Proband6_Vida_Messung1	6	Vida	Messung1		670	439.8
Proband7_Vida_Messung1	7	Vida	Messung1		658.4	386.4
Proband8_Vida_Messung1	8	Vida	Messung1		743.4	528.2
Proband9_Vida_Messung1	9	Vida	Messung1		691.5	480.8
Proband10_Vida_Messung1	10	Vida	Messung1		679.1	431.7
Proband11_Vida_Messung1	11	Vida	Messung1		820.6	435.1
Proband12_Vida_Messung1	12	Vida	Messung1		635.7	416.6
Proband1_Vida_Messung2	1	Vida	Messung2		838.9	427.7
Proband2_Vida_Messung2	2	Vida	Messung2		635	417
Proband3_Vida_Messung2	3	Vida	Messung2		649.6	393.7
Proband4_Vida_Messung2	4	Vida	Messung2		771.6	530.4
Proband5_Vida_Messung2	5	Vida	Messung2		705.9	486.6
Proband6_Vida_Messung2	6	Vida	Messung2		674.6	437.9
Proband7_Vida_Messung2	7	Vida	Messung2		674.2	391
Proband8_Vida_Messung2	8	Vida	Messung2		776.7	525.4
Proband9_Vida_Messung2	9	Vida	Messung2		682.2	485.5
Proband10_Vida_Messung2	10	Vida	Messung2		672.7	434.8
Proband11_Vida_Messung2	11	Vida	Messung2		804.8	442.6
Proband12_Vida_Messung2	12	Vida	Messung2		639.9	415.8
Vida fit
Proband1_Vidafit_Messung1	1	Vidafit	Messung1		813.9	423.3
Proband2_Vidafit_Messung1	2	Vidafit	Messung1		701.5	400.4
Proband3_Vidafit_Messung1	3	Vidafit	Messung1		656.3	380
Proband4_Vidafit_Messung1	4	Vidafit	Messung1		772.5	523.3
Proband5_Vidafit_Messung1	5	Vidafit	Messung1		725.5	466.8
Proband6_Vidafit_Messung1	6	Vidafit	Messung1		709.6	425.9
Proband7_Vidafit_Messung1	7	Vidafit	Messung1		666	372.6
Proband8_Vidafit_Messung1	8	Vidafit	Messung1		774.8	512.9
Proband9_Vidafit_Messung1	9	Vidafit	Messung1		745.5	471.7
Proband10_Vidafit_Messung1	10	Vidafit	Messung1		686.1	440.9
Proband11_Vidafit_Messung1	11	Vidafit	Messung1		835.2	432.7
Proband12_Vidafit_Messung1	12	Vidafit	Messung1		693.6	398.1
Proband1_Vidafit_Messung2	1	Vidafit	Messung2		832.3	428.2
Proband2_Vidafit_Messung2	2	Vidafit	Messung2		702.9	404
Proband3_Vidafit_Messung2	3	Vidafit	Messung2		659.6	376.1
Proband4_Vidafit_Messung2	4	Vidafit	Messung2		790.1	519
Proband5_Vidafit_Messung2	5	Vidafit	Messung2		725.3	466.3
Proband6_Vidafit_Messung2	6	Vidafit	Messung2		693.3	441.9
Proband7_Vidafit_Messung2	7	Vidafit	Messung2		662.1	364.4
Proband8_Vidafit_Messung2	8	Vidafit	Messung2		775.6	517.4
Proband9_Vidafit_Messung2	9	Vidafit	Messung2		741	470.3
Proband10_Vidafit_Messung2	10	Vidafit	Messung2		695.6	433.1
Proband11_Vidafit_Messung2	11	Vidafit	Messung2		838.1	431.3
Proband12_Vidafit_Messung2	12	Vidafit	Messung2		679.4	404.5
Proband1_Vidafit_Messung3
Proband2_Vidafit_Messung3_64Spule	2	Vidafit	Messung3	64	717.4	392.5
Proband3_Vidafit_Messung3_64Spule	3	Vidafit	Messung3	64	671.2	363
Proband4_Vidafit_Messung3	4	Vidafit	Messung3		766.8	497.3
Proband5_Vidafit_Messung3	5	Vidafit	Messung3		721.3	453.6
Proband6_Vidafit_Messung3	6	Vidafit	Messung3		721.2	420.7
Proband7_Vidafit_64_Messung3	7	Vidafit	Messung3	64	673.1	368.4
Proband8_Vidafit_64_Messung3	8	Vidafit	Messung3	64	776.2	492.6
Proband9_Vidafit_64_Messung3	9	Vidafit	Messung3	64	708.8	459
Proband10_Vidafit_64_Messung3	10	Vidafit	Messung3	64	721	413.6
Proband11_Vidafit_64_Messung3	11	Vidafit	Messung3	64	817	422.9
Proband12_Vidafit_Messung3	12	Vidafit	Messung3		661.4	395.5
Proband1_Vidafit_Messung4
Proband2_Vidafit_Messung4_64Spule	2	Vidafit	Messung4	64	681.5	398.8
Proband3_Vidafit_Messung4_64Spule	3	Vidafit	Messung4	64	663.2	370.2
Proband4_Vidafit_Messung4	4	Vidafit	Messung4		779.5	507.1
Proband5_Vidafit_Messung4	5	Vidafit	Messung4		740	460.5
Proband6_Vidafit_Messung4	6	Vidafit	Messung4		705.3	434.2
Proband7_Vidafit_64_Messung4	7	Vidafit	Messung4	64	670.3	374
Proband8_Vidafit_64_Messung4	8	Vidafit	Messung4	64	775.7	493.5
Proband9_Vidafit_64_Messung4	9	Vidafit	Messung4	64	722	458.8
Proband10_Vidafit_64_Messung4	10	Vidafit	Messung4	64	706.1	434.3
Proband11_Vidafit_64_Messung4	11	Vidafit	Messung4	64	829.3	424.4
Proband12_Vidafit_64_Messung4	12	Vidafit	Messung4	64	671.3	394
